# Supplementary material for: (E)-N′-(4-Chloro­benzyl­idene)-1-benzofuran-2-carbohydrazide monohydrate
Source: Acta Crystallogr Sect E Struct Rep Online. 2012 Jun 23;68(Pt 7):o2163. doi: 10.1107/S1600536812027523 (PMC3393970; doi:10.1107/S1600536812027523)
Supplement: Supplementary file 1 [file e-68-o2163-sup1.cif]

##############################################################################
#                                                                            #
# This CIF contains the data in a paper accepted for publication in          #
# Acta Crystallographica Section E. It conforms to the requirements of       #
# Notes for Authors for Acta Crystallographica Section E, and has been       #
# peer reviewed under the auspices of the IUCr Commission on Journals.       #
#                                                                            #
# Full details of the Crystallographic Information File format               #
# are given in the paper "The Crystallographic Information File (CIF):       #
# a New Standard Archive File for Crystallography" by S. R. Hall, F. H.      #
# Allen and I. D. Brown [Acta Cryst. (1991), A47, 655-685].                  #
#                                                                            #
# The current version of the core CIF dictionary is obtainable from          #
# ftp://ftp.iucr.org/pub/cif_core.dic.                                       #
#                                                                            #
# Software is freely available for graphical display of the structure(s)     #
# in this CIF. For information consult the CIF software page                 #
# http://www.iucr.org/resources/cif/software.                                #
#                                                                            #
# This file may be used for bona fide research purposes within the           #
# scientific community so long as proper attribution is given to the journal # 
# article from which it was obtained.                                        #
#                                                                            #
##############################################################################
data_global
_audit_creation_method     'form.cif (version 2.0)'
_journal_data_validation_number     ?
_journal_date_recd_electronic     2012-06-11
_journal_date_accepted     2012-06-18
_journal_name_full     'Acta Crystallographica, Section E'
_journal_year     2012
_journal_volume     68
_journal_issue      7
_journal_page_first     o2163
_journal_page_last     o2163
_journal_paper_category     QO
_journal_paper_doi     10.1107/S1600536812027523
_journal_coeditor_code     IS5157
_publ_contact_author_name     'Prof. Fun, Hoong-Kun'
_publ_contact_author_address
;
      X-ray Crystallography Unit
      School of Physics
      Universiti Sains Malaysia
      11800 USM, Penang
      MALAYSIA
;
_publ_contact_author_email     'hkfun@usm.my'
_publ_contact_author_fax     '604 6579150'
_publ_contact_author_phone     '604 6533652'
_publ_section_title
;
(<i>E</i>)-<i>N</i>'-(4-Chlorobenzylidene)-1-benzofuran-2-carbohydrazide
monohydrate
;
loop_
    _publ_author_name
    _publ_author_footnote
    _publ_author_address
    'Hoong-Kun Fun'
;
      Thomson Reuters ResearcherID: A-3561-2009.
;
;     X-ray Crystallography Unit
      School of Physics
      Universiti Sains Malaysia
      11800 USM, Penang
      Malaysia
;
    'Ching Kheng Quah'
;
      Thomson Reuters ResearcherID: A-5525-2009.
;
;
      X-ray Crystallography Unit
      School of Physics
      Universiti Sains Malaysia
      11800 USM, Penang
      Malaysia
;
    'Nitinchandra' ?
;
      Department of Studies in Chemistry
      Mangalore University
      Mangalagangotri
      Mangalore 574 199
      India
;
    'Balakrishna Kalluraya' ?
;
      Department of Studies in Chemistry
      Mangalore University
      Mangalagangotri
      Mangalore 574 199
      India
;
    'M. Babu' ?
;
      Department of Studies in Chemistry
      Mangalore University
      Mangalagangotri
      Mangalore 574 199
      India
;
data_I
_audit_creation_method     SHELXL-97
_chemical_name_systematic
;
(<i>E</i>)-<i>N</i>'-(4-Chlorobenzylidene)-1-benzofuran-2-carbohydrazide
monohydrate
;
_chemical_name_common     ?
_chemical_formula_moiety     'C16 H11 Cl N2 O2, H2 O'
_chemical_formula_sum     'C16 H13 Cl N2 O3'
_chemical_formula_iupac     'C16 H11 Cl N2 O2, H2 O'
_chemical_formula_weight     316.73
_chemical_melting_point     ?
_symmetry_cell_setting     monoclinic
_symmetry_space_group_name_H-M     'C c'
_symmetry_space_group_name_Hall     'C -2yc'
loop_
    _symmetry_equiv_pos_as_xyz
    'x, y, z'
    'x, -y, z+1/2'
    'x+1/2, y+1/2, z'
    'x+1/2, -y+1/2, z+1/2'
_cell_length_a     24.6121(15)
_cell_length_b     4.6625(3)
_cell_length_c     12.6570(8)
_cell_angle_alpha     90.00
_cell_angle_beta     99.2940(10)
_cell_angle_gamma     90.00
_cell_volume     1433.37(16)
_cell_formula_units_Z     4
_cell_measurement_reflns_used     5261
_cell_measurement_theta_min     3.26
_cell_measurement_theta_max     32.62
_cell_measurement_temperature     100
_exptl_crystal_description     'plate'
_exptl_crystal_colour     'yellow'
_exptl_crystal_size_max     0.57
_exptl_crystal_size_mid     0.335
_exptl_crystal_size_min     0.092
_exptl_crystal_density_diffrn     1.468
_exptl_crystal_density_meas     ?
_exptl_crystal_density_method     'not measured'
_exptl_crystal_F_000     656
_exptl_absorpt_coefficient_mu     0.281
_exptl_absorpt_correction_type     multi-scan
_exptl_absorpt_process_details     '(<i>SADABS</i>; Bruker, 2009)'
_exptl_absorpt_correction_T_min     0.8563
_exptl_absorpt_correction_T_max     0.9746
_exptl_special_details
;
The crystal was placed in the cold stream of an Oxford Cryosystems
Cobra open-flow nitrogen cryostat (Cosier & Glazer, 1986) operating
at 100.0 (1) K.
;
_diffrn_ambient_temperature     100
_diffrn_radiation_type     MoK\a
_diffrn_radiation_wavelength     0.71073
_diffrn_radiation_source     'fine-focus sealed tube'
_diffrn_radiation_monochromator     graphite
_diffrn_measurement_device_type
;
Bruker SMART APEXII DUO CCD area-detector
;
_diffrn_measurement_method     '\f and \w scans'
_diffrn_detector_area_resol_mean     ?
_diffrn_reflns_number     7338
_diffrn_reflns_av_R_equivalents     0.0185
_diffrn_reflns_av_sigmaI/netI     0.0324
_diffrn_reflns_theta_min     1.68
_diffrn_reflns_theta_max     32.62
_diffrn_reflns_theta_full     32.62
_diffrn_measured_fraction_theta_max     0.993
_diffrn_measured_fraction_theta_full     0.993
_diffrn_reflns_limit_h_min     -35
_diffrn_reflns_limit_h_max     36
_diffrn_reflns_limit_k_min     -6
_diffrn_reflns_limit_k_max     7
_diffrn_reflns_limit_l_min     -19
_diffrn_reflns_limit_l_max     18
_diffrn_standards_number     0
_diffrn_standards_interval_count     .
_diffrn_standards_interval_time     .
_diffrn_standards_decay_%     ?
_refine_special_details
;
 Refinement of F^2^ against ALL reflections.  The weighted R-factor wR and
 goodness of fit S are based on F^2^, conventional R-factors R are based
 on F, with F set to zero for negative F^2^. The threshold expression of
 F^2^ > 2sigma(F^2^) is used only for calculating R-factors(gt) etc. and is
 not relevant to the choice of reflections for refinement.  R-factors based
 on F^2^ are statistically about twice as large as those based on F, and R-
 factors based on ALL data will be even larger.
;
_reflns_number_total     4620
_reflns_number_gt     4511
_reflns_threshold_expression     I>2\s(I)
_refine_ls_structure_factor_coef     Fsqd
_refine_ls_matrix_type     full
_refine_ls_R_factor_all     0.0283
_refine_ls_R_factor_gt     0.0275
_refine_ls_wR_factor_gt     0.0720
_refine_ls_wR_factor_ref     0.0728
_refine_ls_goodness_of_fit_ref     1.038
_refine_ls_restrained_S_all     1.037
_refine_ls_number_reflns     4620
_refine_ls_number_parameters     211
_refine_ls_number_restraints     2
_refine_ls_hydrogen_treatment     mixed
_refine_ls_weighting_scheme     calc
_refine_ls_weighting_details
         'calc w=1/[\s^2^(Fo^2^)+(0.0441P)^2^+0.2352P] where P=(Fo^2^+2Fc^2^)/3'
_atom_sites_solution_hydrogens     geom
_atom_sites_solution_primary     direct
_atom_sites_solution_secondary     difmap
_refine_ls_shift/su_max     0.002
_refine_ls_shift/su_mean     0.001
_refine_diff_density_max     0.344
_refine_diff_density_min     -0.185
_refine_ls_extinction_method     none
_refine_ls_extinction_coef     ?
_refine_ls_abs_structure_details     'Flack (1983), 2025 Friedel pairs'
_refine_ls_abs_structure_Flack     0.03(3)
loop_
    _atom_type_symbol
    _atom_type_description
    _atom_type_scat_dispersion_real
    _atom_type_scat_dispersion_imag
    _atom_type_scat_source
    'C' 'C' 0.0033 0.0016
                         'International Tables Vol C Tables 4.2.6.8 and 6.1.1.4'
    'H' 'H' 0.0000 0.0000
                         'International Tables Vol C Tables 4.2.6.8 and 6.1.1.4'
    'N' 'N' 0.0061 0.0033
                         'International Tables Vol C Tables 4.2.6.8 and 6.1.1.4'
    'O' 'O' 0.0106 0.0060
                         'International Tables Vol C Tables 4.2.6.8 and 6.1.1.4'
    'Cl' 'Cl' 0.1484 0.1585
                         'International Tables Vol C Tables 4.2.6.8 and 6.1.1.4'
_computing_data_collection     'APEX2 (Bruker, 2009)'
_computing_cell_refinement     'SAINT (Bruker, 2009)'
_computing_data_reduction     'SAINT (Bruker, 2009)'
_computing_structure_solution     'SHELXTL (Sheldrick, 2008)'
_computing_structure_refinement     'SHELXTL (Sheldrick, 2008)'
_computing_molecular_graphics     'SHELXTL (Sheldrick, 2008)'
_computing_publication_material
                             'SHELXTL (Sheldrick, 2008) and PLATON (Spek, 2009)'
loop_
    _atom_site_type_symbol
    _atom_site_label
    _atom_site_fract_x
    _atom_site_fract_y
    _atom_site_fract_z
    _atom_site_U_iso_or_equiv
    _atom_site_adp_type
    _atom_site_calc_flag
    _atom_site_refinement_flags
    _atom_site_occupancy
    _atom_site_symmetry_multiplicity
    _atom_site_disorder_assembly
    _atom_site_disorder_group
    Cl Cl1 0.362378(12) 2.08150(5) 0.62418(2) 0.02405(7) Uani d . 1 1 . .
    O O1 0.66851(3) 0.45040(16) 0.85030(6) 0.01364(14) Uani d . 1 1 . .
    O O2 0.61809(3) 0.76090(16) 0.59506(6) 0.01549(14) Uani d . 1 1 . .
    N N1 0.59805(4) 0.87204(18) 0.76135(7) 0.01207(15) Uani d . 1 1 . .
    N N2 0.56127(4) 1.07881(18) 0.71696(7) 0.01267(15) Uani d . 1 1 . .
    C C1 0.70999(4) 0.2512(2) 0.87293(8) 0.01263(16) Uani d . 1 1 . .
    C C2 0.72801(5) 0.1294(2) 0.97208(8) 0.01605(18) Uani d . 1 1 . .
    H H2A 0.7119 0.1758 1.0332 0.019 Uiso calc R 1 1 . .
    C C3 0.77114(5) -0.0650(2) 0.97685(9) 0.0174(2) Uani d . 1 1 . .
    H H3A 0.7851 -0.1537 1.0433 0.021 Uiso calc R 1 1 . .
    C C4 0.79475(5) -0.1341(2) 0.88576(9) 0.01846(19) Uani d . 1 1 . .
    H H4A 0.8245 -0.2663 0.8922 0.022 Uiso calc R 1 1 . .
    C C5 0.77532(5) -0.0121(2) 0.78699(9) 0.01828(19) Uani d . 1 1 . .
    H H5A 0.7911 -0.0607 0.7256 0.022 Uiso calc R 1 1 . .
    C C6 0.73181(4) 0.1849(2) 0.77992(8) 0.01348(17) Uani d . 1 1 . .
    C C7 0.70075(4) 0.3521(2) 0.69570(8) 0.01474(17) Uani d . 1 1 . .
    H H7A 0.7049 0.3542 0.6224 0.018 Uiso calc R 1 1 . .
    C C8 0.66431(4) 0.5062(2) 0.74233(8) 0.01243(16) Uani d . 1 1 . .
    C C9 0.62453(4) 0.7225(2) 0.69371(8) 0.01223(17) Uani d . 1 1 . .
    C C10 0.53404(4) 1.2045(2) 0.78210(8) 0.01311(17) Uani d . 1 1 . .
    H H10A 0.5403 1.1551 0.8559 0.016 Uiso calc R 1 1 . .
    C C11 0.49318(4) 1.4248(2) 0.74216(8) 0.01304(17) Uani d . 1 1 . .
    C C12 0.46196(5) 1.5490(2) 0.81314(9) 0.01721(19) Uani d . 1 1 . .
    H H12A 0.4686 1.4950 0.8865 0.021 Uiso calc R 1 1 . .
    C C13 0.42134(5) 1.7509(2) 0.77787(10) 0.0192(2) Uani d . 1 1 . .
    H H13A 0.3998 1.8321 0.8261 0.023 Uiso calc R 1 1 . .
    C C14 0.41298(4) 1.8308(2) 0.67104(10) 0.01754(19) Uani d . 1 1 . .
    C C15 0.44432(5) 1.7160(2) 0.59957(9) 0.0181(2) Uani d . 1 1 . .
    H H15A 0.4386 1.7771 0.5270 0.022 Uiso calc R 1 1 . .
    C C16 0.48413(4) 1.5106(2) 0.63496(8) 0.01574(18) Uani d . 1 1 . .
    H H16A 0.5052 1.4284 0.5861 0.019 Uiso calc R 1 1 . .
    O O1W 0.58492(4) 0.25083(19) 0.47297(6) 0.01780(15) Uani d . 1 1 . .
    H H1W1 0.5989(8) 0.402(4) 0.5046(15) 0.026(5) Uiso d . 1 1 . .
    H H2W1 0.5934(10) 0.127(5) 0.510(2) 0.044(6) Uiso d . 1 1 . .
    H H1N1 0.6041(8) 0.820(4) 0.8315(15) 0.021(4) Uiso d . 1 1 . .
loop_
    _atom_site_aniso_label
    _atom_site_aniso_U_11
    _atom_site_aniso_U_22
    _atom_site_aniso_U_33
    _atom_site_aniso_U_12
    _atom_site_aniso_U_13
    _atom_site_aniso_U_23
    Cl1 0.01451(11) 0.01539(10) 0.03983(16) 0.00472(8) -0.00296(10) -0.00640(11)
    O1 0.0150(3) 0.0136(3) 0.0126(3) 0.0039(2) 0.0033(3) 0.0011(2)
    O2 0.0206(4) 0.0144(3) 0.0122(3) 0.0019(3) 0.0046(3) 0.0009(3)
    N1 0.0125(4) 0.0121(3) 0.0117(3) 0.0020(3) 0.0019(3) 0.0011(3)
    N2 0.0120(4) 0.0116(3) 0.0144(4) 0.0009(3) 0.0018(3) 0.0008(3)
    C1 0.0126(4) 0.0109(4) 0.0144(4) 0.0010(3) 0.0024(3) -0.0005(3)
    C2 0.0175(5) 0.0169(4) 0.0137(4) 0.0026(4) 0.0024(4) 0.0009(3)
    C3 0.0179(5) 0.0170(4) 0.0164(5) 0.0023(3) 0.0004(4) 0.0019(3)
    C4 0.0165(5) 0.0183(4) 0.0207(5) 0.0060(4) 0.0034(4) 0.0012(4)
    C5 0.0186(5) 0.0187(4) 0.0185(5) 0.0062(4) 0.0060(4) -0.0003(4)
    C6 0.0140(4) 0.0130(4) 0.0140(4) 0.0017(3) 0.0040(3) 0.0003(3)
    C7 0.0165(4) 0.0147(4) 0.0135(4) 0.0023(3) 0.0038(3) 0.0009(3)
    C8 0.0134(4) 0.0120(4) 0.0121(4) 0.0012(3) 0.0026(3) 0.0009(3)
    C9 0.0134(4) 0.0106(4) 0.0131(4) -0.0003(3) 0.0034(3) 0.0003(3)
    C10 0.0140(4) 0.0127(4) 0.0129(4) 0.0007(3) 0.0029(3) 0.0007(3)
    C11 0.0124(4) 0.0122(4) 0.0150(4) 0.0002(3) 0.0039(3) -0.0022(3)
    C12 0.0193(5) 0.0159(4) 0.0180(4) 0.0011(4) 0.0077(4) -0.0020(4)
    C13 0.0169(5) 0.0166(4) 0.0257(5) 0.0017(4) 0.0080(4) -0.0050(4)
    C14 0.0116(4) 0.0119(4) 0.0284(5) 0.0014(3) 0.0009(4) -0.0040(4)
    C15 0.0175(5) 0.0170(4) 0.0187(5) 0.0039(3) 0.0000(4) -0.0012(4)
    C16 0.0153(4) 0.0166(4) 0.0155(4) 0.0044(3) 0.0028(3) -0.0007(3)
    O1W 0.0256(4) 0.0159(3) 0.0116(3) -0.0015(3) 0.0022(3) 0.0006(3)
_geom_special_details
;
 All esds (except the esd in the dihedral angle between two l.s. planes)
 are estimated using the full covariance matrix.  The cell esds are taken
 into account individually in the estimation of esds in distances, angles
 and torsion angles; correlations between esds in cell parameters are only
 used when they are defined by crystal symmetry.  An approximate (isotropic)
 treatment of cell esds is used for estimating esds involving l.s. planes.
;
loop_
    _geom_bond_atom_site_label_1
    _geom_bond_atom_site_label_2
    _geom_bond_site_symmetry_2
    _geom_bond_distance
    _geom_bond_publ_flag
    Cl1 C14 . 1.7407(11) ?
    O1 C1 . 1.3757(12) ?
    O1 C8 . 1.3785(12) ?
    O2 C9 . 1.2459(12) ?
    N1 C9 . 1.3505(12) ?
    N1 N2 . 1.3785(12) ?
    N1 H1N1 . 0.909(18) ?
    N2 C10 . 1.2848(13) ?
    C1 C2 . 1.3837(14) ?
    C1 C6 . 1.4049(13) ?
    C2 C3 . 1.3896(15) ?
    C2 H2A . 0.9500 ?
    C3 C4 . 1.4097(16) ?
    C3 H3A . 0.9500 ?
    C4 C5 . 1.3863(16) ?
    C4 H4A . 0.9500 ?
    C5 C6 . 1.4025(14) ?
    C5 H5A . 0.9500 ?
    C6 C7 . 1.4371(14) ?
    C7 C8 . 1.3566(14) ?
    C7 H7A . 0.9500 ?
    C8 C9 . 1.4696(13) ?
    C10 C11 . 1.4690(14) ?
    C10 H10A . 0.9500 ?
    C11 C16 . 1.3975(14) ?
    C11 C12 . 1.3984(14) ?
    C12 C13 . 1.3931(16) ?
    C12 H12A . 0.9500 ?
    C13 C14 . 1.3856(18) ?
    C13 H13A . 0.9500 ?
    C14 C15 . 1.3876(16) ?
    C15 C16 . 1.3916(15) ?
    C15 H15A . 0.9500 ?
    C16 H16A . 0.9500 ?
    O1W H1W1 . 0.857(19) ?
    O1W H2W1 . 0.75(3) ?
loop_
    _geom_angle_atom_site_label_1
    _geom_angle_atom_site_label_2
    _geom_angle_atom_site_label_3
    _geom_angle_site_symmetry_1
    _geom_angle_site_symmetry_3
    _geom_angle
    _geom_angle_publ_flag
    C1 O1 C8 . . 105.55(8) ?
    C9 N1 N2 . . 117.07(8) ?
    C9 N1 H1N1 . . 117.6(12) ?
    N2 N1 H1N1 . . 125.2(12) ?
    C10 N2 N1 . . 115.70(9) ?
    O1 C1 C2 . . 125.76(9) ?
    O1 C1 C6 . . 110.21(8) ?
    C2 C1 C6 . . 124.03(9) ?
    C1 C2 C3 . . 115.97(10) ?
    C1 C2 H2A . . 122.0 ?
    C3 C2 H2A . . 122.0 ?
    C2 C3 C4 . . 121.76(10) ?
    C2 C3 H3A . . 119.1 ?
    C4 C3 H3A . . 119.1 ?
    C5 C4 C3 . . 121.07(10) ?
    C5 C4 H4A . . 119.5 ?
    C3 C4 H4A . . 119.5 ?
    C4 C5 C6 . . 118.35(10) ?
    C4 C5 H5A . . 120.8 ?
    C6 C5 H5A . . 120.8 ?
    C5 C6 C1 . . 118.81(9) ?
    C5 C6 C7 . . 135.37(10) ?
    C1 C6 C7 . . 105.81(9) ?
    C8 C7 C6 . . 105.94(9) ?
    C8 C7 H7A . . 127.0 ?
    C6 C7 H7A . . 127.0 ?
    C7 C8 O1 . . 112.48(9) ?
    C7 C8 C9 . . 128.60(9) ?
    O1 C8 C9 . . 118.87(8) ?
    O2 C9 N1 . . 124.39(9) ?
    O2 C9 C8 . . 119.11(9) ?
    N1 C9 C8 . . 116.48(8) ?
    N2 C10 C11 . . 119.81(9) ?
    N2 C10 H10A . . 120.1 ?
    C11 C10 H10A . . 120.1 ?
    C16 C11 C12 . . 119.16(10) ?
    C16 C11 C10 . . 121.81(9) ?
    C12 C11 C10 . . 119.02(9) ?
    C13 C12 C11 . . 120.95(10) ?
    C13 C12 H12A . . 119.5 ?
    C11 C12 H12A . . 119.5 ?
    C14 C13 C12 . . 118.71(10) ?
    C14 C13 H13A . . 120.6 ?
    C12 C13 H13A . . 120.6 ?
    C13 C14 C15 . . 121.45(10) ?
    C13 C14 Cl1 . . 119.90(8) ?
    C15 C14 Cl1 . . 118.65(9) ?
    C14 C15 C16 . . 119.50(10) ?
    C14 C15 H15A . . 120.2 ?
    C16 C15 H15A . . 120.2 ?
    C15 C16 C11 . . 120.20(10) ?
    C15 C16 H16A . . 119.9 ?
    C11 C16 H16A . . 119.9 ?
    H1W1 O1W H2W1 . . 107(2) ?
loop_
    _geom_torsion_atom_site_label_1
    _geom_torsion_atom_site_label_2
    _geom_torsion_atom_site_label_3
    _geom_torsion_atom_site_label_4
    _geom_torsion_site_symmetry_1
    _geom_torsion_site_symmetry_2
    _geom_torsion_site_symmetry_3
    _geom_torsion_site_symmetry_4
    _geom_torsion
    _geom_torsion_publ_flag
    C9 N1 N2 C10 . . . . 175.60(9) ?
    C8 O1 C1 C2 . . . . -179.09(10) ?
    C8 O1 C1 C6 . . . . 0.46(11) ?
    O1 C1 C2 C3 . . . . -179.16(10) ?
    C6 C1 C2 C3 . . . . 1.35(16) ?
    C1 C2 C3 C4 . . . . -0.30(16) ?
    C2 C3 C4 C5 . . . . -0.69(18) ?
    C3 C4 C5 C6 . . . . 0.67(17) ?
    C4 C5 C6 C1 . . . . 0.32(16) ?
    C4 C5 C6 C7 . . . . -179.70(12) ?
    O1 C1 C6 C5 . . . . 179.05(9) ?
    C2 C1 C6 C5 . . . . -1.38(16) ?
    O1 C1 C6 C7 . . . . -0.94(11) ?
    C2 C1 C6 C7 . . . . 178.62(10) ?
    C5 C6 C7 C8 . . . . -178.95(12) ?
    C1 C6 C7 C8 . . . . 1.04(11) ?
    C6 C7 C8 O1 . . . . -0.81(12) ?
    C6 C7 C8 C9 . . . . 176.66(10) ?
    C1 O1 C8 C7 . . . . 0.24(11) ?
    C1 O1 C8 C9 . . . . -177.51(9) ?
    N2 N1 C9 O2 . . . . 0.48(14) ?
    N2 N1 C9 C8 . . . . 179.00(8) ?
    C7 C8 C9 O2 . . . . 7.15(16) ?
    O1 C8 C9 O2 . . . . -175.52(9) ?
    C7 C8 C9 N1 . . . . -171.45(10) ?
    O1 C8 C9 N1 . . . . 5.88(13) ?
    N1 N2 C10 C11 . . . . -179.00(8) ?
    N2 C10 C11 C16 . . . . -2.28(15) ?
    N2 C10 C11 C12 . . . . 176.82(10) ?
    C16 C11 C12 C13 . . . . 1.54(16) ?
    C10 C11 C12 C13 . . . . -177.59(10) ?
    C11 C12 C13 C14 . . . . -1.15(16) ?
    C12 C13 C14 C15 . . . . -0.46(17) ?
    C12 C13 C14 Cl1 . . . . 179.76(8) ?
    C13 C14 C15 C16 . . . . 1.64(17) ?
    Cl1 C14 C15 C16 . . . . -178.57(9) ?
    C14 C15 C16 C11 . . . . -1.23(16) ?
    C12 C11 C16 C15 . . . . -0.34(16) ?
    C10 C11 C16 C15 . . . . 178.77(10) ?
loop_
    _geom_hbond_atom_site_label_D
    _geom_hbond_atom_site_label_H
    _geom_hbond_atom_site_label_A
    _geom_hbond_site_symmetry_A
    _geom_hbond_distance_DH
    _geom_hbond_distance_HA
    _geom_hbond_distance_DA
    _geom_hbond_angle_DHA
    _geom_hbond_publ_flag
    O1W H1W1 O2 . 0.855(19) 2.040(19) 2.8815(11) 168.1(18) yes
    O1W H2W1 O2 1_545 0.75(2) 2.06(2) 2.8045(11) 173(2) yes
    N1 H1N1 O1W 2_565 0.909(19) 1.952(19) 2.8083(12) 156.2(18) yes
    C2 H2A O2 2_565 0.95 2.57 3.3710(14) 142 yes
    C10 H10A O1W 2_565 0.95 2.54 3.3067(13) 138 yes
_iucr_refine_instructions_details
;
TITL mo_bk132_0m in Cc (100K)
CELL 0.71073  24.6121   4.6625  12.6570  90.000  99.294  90.000
ZERR    4.00   0.0015   0.0003   0.0008   0.000   0.001   0.000
LATT -7
SYMM X, -Y, 0.5+Z
SFAC C H N O CL
UNIT 64 52 8 12 4
TEMP -173.000
SIZE 0.092 0.335 0.57
L.S. 10
BOND $H
FMAP 2 2 60
PLAN 20
ACTA
CONF
WGHT    0.044100    0.235200
FVAR       0.45673
CL1   5    0.362378    2.081504    0.624179    11.00000    0.01451    0.01539 =
         0.03983   -0.00640   -0.00296    0.00472
O1    4    0.668510    0.450405    0.850300    11.00000    0.01504    0.01361 =
         0.01260    0.00111    0.00327    0.00393
O2    4    0.618091    0.760897    0.595063    11.00000    0.02055    0.01438 =
         0.01219    0.00091    0.00458    0.00191
N1    3    0.598053    0.872036    0.761351    11.00000    0.01249    0.01205 =
         0.01166    0.00107    0.00194    0.00205
N2    3    0.561273    1.078812    0.716965    11.00000    0.01197    0.01158 =
         0.01436    0.00078    0.00184    0.00088
C1    1    0.709993    0.251198    0.872926    11.00000    0.01258    0.01095 =
         0.01442   -0.00050    0.00236    0.00098
C2    1    0.728015    0.129376    0.972080    11.00000    0.01753    0.01687 =
         0.01370    0.00086    0.00240    0.00264
AFIX  43
H2A   2    0.711877    0.175824    1.033208    11.00000   -1.20000
AFIX   0
C3    1    0.771140   -0.065001    0.976852    11.00000    0.01793    0.01696 =
         0.01638    0.00191    0.00039    0.00227
AFIX  43
H3A   2    0.785083   -0.153715    1.043277    11.00000   -1.20000
AFIX   0
C4    1    0.794755   -0.134072    0.885762    11.00000    0.01647    0.01833 =
         0.02073    0.00121    0.00343    0.00596
AFIX  43
H4A   2    0.824465   -0.266347    0.892161    11.00000   -1.20000
AFIX   0
C5    1    0.775322   -0.012087    0.786993    11.00000    0.01859    0.01874 =
         0.01851   -0.00031    0.00599    0.00623
AFIX  43
H5A   2    0.791085   -0.060686    0.725625    11.00000   -1.20000
AFIX   0
C6    1    0.731812    0.184853    0.779925    11.00000    0.01400    0.01300 =
         0.01402    0.00033    0.00397    0.00168
C7    1    0.700753    0.352071    0.695703    11.00000    0.01645    0.01474 =
         0.01349    0.00089    0.00376    0.00234
AFIX  43
H7A   2    0.704897    0.354238    0.622374    11.00000   -1.20000
AFIX   0
C8    1    0.664307    0.506188    0.742331    11.00000    0.01336    0.01205 =
         0.01207    0.00085    0.00261    0.00125
C9    1    0.624533    0.722531    0.693714    11.00000    0.01335    0.01060 =
         0.01313    0.00028    0.00338   -0.00029
C10   1    0.534045    1.204497    0.782104    11.00000    0.01402    0.01269 =
         0.01285    0.00071    0.00287    0.00073
AFIX  43
H10A  2    0.540324    1.155112    0.855891    11.00000   -1.20000
AFIX   0
C11   1    0.493175    1.424778    0.742163    11.00000    0.01244    0.01224 =
         0.01499   -0.00217    0.00389    0.00020
C12   1    0.461965    1.549020    0.813142    11.00000    0.01930    0.01592 =
         0.01796   -0.00199    0.00767    0.00110
AFIX  43
H12A  2    0.468562    1.494993    0.886468    11.00000   -1.20000
AFIX   0
C13   1    0.421338    1.750869    0.777870    11.00000    0.01694    0.01661 =
         0.02569   -0.00496    0.00801    0.00173
AFIX  43
H13A  2    0.399784    1.832100    0.826124    11.00000   -1.20000
AFIX   0
C14   1    0.412977    1.830849    0.671042    11.00000    0.01160    0.01185 =
         0.02841   -0.00398    0.00094    0.00140
C15   1    0.444315    1.715994    0.599571    11.00000    0.01751    0.01703 =
         0.01871   -0.00117   -0.00002    0.00391
AFIX  43
H15A  2    0.438634    1.777143    0.527025    11.00000   -1.20000
AFIX   0
C16   1    0.484128    1.510561    0.634962    11.00000    0.01529    0.01656 =
         0.01546   -0.00069    0.00276    0.00435
AFIX  43
H16A  2    0.505221    1.428380    0.586100    11.00000   -1.20000
AFIX   0
O1W   4    0.584915    0.250833    0.472966    11.00000    0.02562    0.01589 =
         0.01164    0.00057    0.00220   -0.00154
H1W1  2    0.598935    0.402349    0.504594    11.00000    0.02575
H2W1  2    0.593410    0.127364    0.509799    11.00000    0.04353
H1N1  2    0.604093    0.820373    0.831528    11.00000    0.02137
HKLF 4
REM  mo_bk132_0m in Cc (100K)
REM R1 =  0.0275 for   4511 Fo > 4sig(Fo)  and  0.0283 for all   4620 data
REM    211 parameters refined using      2 restraints
END
WGHT      0.0442      0.2294
REM Highest difference peak  0.344,  deepest hole -0.185,  1-sigma level  0.049
Q1    1   0.7189  0.2062  0.8258  11.00000  0.05    0.34
Q2    1   0.7174  0.1815  0.9221  11.00000  0.05    0.32
Q3    1   0.4796  1.4794  0.7764  11.00000  0.05    0.32
Q4    1   0.4371  1.8036  0.6412  11.00000  0.05    0.31
Q5    1   0.4226  1.7649  0.6260  11.00000  0.05    0.29
Q6    1   0.6424  0.6012  0.7188  11.00000  0.05    0.29
Q7    1   0.3640  2.0382  0.6742  11.00000  0.05    0.27
Q8    1   0.7799 -0.1045  0.9227  11.00000  0.05    0.26
Q9    1   0.4940  1.4862  0.6945  11.00000  0.05    0.26
Q10   1   0.6035  0.7730  0.7222  11.00000  0.05    0.26
Q11   1   0.4410  1.6383  0.8002  11.00000  0.05    0.26
Q12   1   0.4157  1.7658  0.7232  11.00000  0.05    0.24
Q13   1   0.6808  0.4460  0.7074  11.00000  0.05    0.24
Q14   1   0.6234  0.7680  0.6386  11.00000  0.05    0.23
Q15   1   0.7440  0.0180  0.9707  11.00000  0.05    0.23
Q16   1   0.7209  0.2840  0.7322  11.00000  0.05    0.21
Q17   1   0.7546  0.0731  0.9731  11.00000  0.05    0.20
Q18   1   0.5378  1.1056  0.7436  11.00000  0.05    0.20
Q19   1   0.4616  1.6083  0.6193  11.00000  0.05    0.19
Q20   1   0.6947  0.4004  0.8565  11.00000  0.05    0.18
;
