# Supplementary material for: (E)-N′-(4-Chloro­benzyl­idene)-1-benzofuran-2-carbohydrazide monohydrate
Source: Acta Crystallogr Sect E Struct Rep Online. 2012 Jun 23;68(Pt 7):o2163. doi: 10.1107/S1600536812027523 (PMC3393970; doi:10.1107/S1600536812027523)
Supplement: Supplementary file 2 [file e-68-o2163-Isup2.hkl]

# 
# h,k,l, Fc-squared, Fo-squared, sigma(Fo-squared) and status flag 
# 
data_I
_shelx_title ' mo_bk132_0m in Cc (100K)' 
_shelx_refln_list_code          4 
_shelx_F_calc_maximum      222.74 
_exptl_crystal_F_000       656.00 
_reflns_d_resolution_high  0.6592 
 
loop_ 
 _symmetry_equiv_pos_as_xyz 
 'x, y, z' 
 'x, -y, z+1/2' 
 'x+1/2, y+1/2, z' 
 'x+1/2, -y+1/2, z+1/2' 
 
_cell_length_a    24.6121 
_cell_length_b     4.6625 
_cell_length_c    12.6570 
_cell_angle_alpha  90.000 
_cell_angle_beta   99.294 
_cell_angle_gamma  90.000 
 
_shelx_F_squared_multiplier     1.000 
 
loop_ 
 _refln_index_h 
 _refln_index_k 
 _refln_index_l 
 _refln_F_squared_calc 
 _refln_F_squared_meas 
 _refln_F_squared_sigma 
 _refln_observed_status 
  -6   0 -18      780.16      818.34     29.41 o 
  -4   0 -18       93.46      109.21      8.77 o 
  -2   0 -18      398.43      420.40     18.24 o 
   0   0 -18      141.08      134.10      9.77 o 
   2   0 -18      159.38      200.84     11.67 o 
   4   0 -18       62.82       59.73      7.23 o 
   6   0 -18       97.71       99.51      8.30 o 
   8   0 -18      138.21      138.54      9.77 o 
  10   0 -18      696.08      733.72     27.16 o 
  12   0 -18      271.56      291.55     14.76 o 
  14   0 -18       32.49       26.65      5.63 o 
  16   0 -18      199.88      216.24     12.74 o 
  18   0 -18       92.77      106.67      9.14 o 
  -5   1 -18       61.33       61.28      5.12 o 
  -3   1 -18      111.08      109.11      6.03 o 
  -1   1 -18      446.64      474.20     13.74 o 
   1   1 -18       79.75       71.43      7.29 o 
   3   1 -18       35.07       37.74      4.17 o 
   5   1 -18      164.84      156.50      7.20 o 
   7   1 -18       30.44       35.33      4.18 o 
   9   1 -18       76.55       80.93      5.84 o 
  11   1 -18      129.07      129.00      6.58 o 
  13   1 -18        2.62        5.64      2.64 o 
  15   1 -18      140.18      154.24      7.34 o 
  17   1 -18      137.91      142.35      9.32 o 
   0   2 -18      258.75      294.51     15.62 o 
   2   2 -18      219.18      230.49     13.66 o 
   4   2 -18      532.23      560.42     23.41 o 
   6   2 -18      182.39      188.40     12.13 o 
   8   2 -18      107.70      136.60     10.49 o 
  10   2 -18       10.39       23.04      5.65 o 
  12   2 -18        3.80        8.41      4.37 o 
  -9   1 -17      110.41      100.86      5.79 o 
  -7   1 -17      119.26      135.19      6.52 o 
  -5   1 -17       29.21       30.28      3.78 o 
  -3   1 -17      119.60      130.63      6.44 o 
  -1   1 -17       83.12       72.93      5.10 o 
   1   1 -17        3.73        1.55      3.26 o 
   3   1 -17      217.99      234.07     11.02 o 
   5   1 -17      127.99      129.15     12.72 o 
   7   1 -17      164.99      196.23     12.23 o 
   9   1 -17        1.77        3.33      2.33 o 
  11   1 -17        2.34        3.10      2.33 o 
  13   1 -17       38.23       48.72      4.63 o 
  15   1 -17      402.37      386.44     12.14 o 
  17   1 -17      139.78      155.17      9.94 o 
  19   1 -17       30.40       35.45      4.25 o 
  21   1 -17      143.68      161.50      7.62 o 
  -8   2 -17       34.03       34.19      6.52 o 
  -6   2 -17       90.97      106.28      9.35 o 
  -4   2 -17       24.18       25.52      5.71 o 
  -2   2 -17        1.80       -1.05      3.56 o 
   0   2 -17       66.93       70.43      8.26 o 
   2   2 -17      169.18      186.85     12.02 o 
   4   2 -17      226.98      241.05     13.49 o 
   6   2 -17      117.02      125.24      9.73 o 
   8   2 -17      241.29      267.47     14.37 o 
  10   2 -17       59.04       48.76      7.09 o 
  12   2 -17       79.90       86.97      9.05 o 
  14   2 -17      154.19      175.36     11.62 o 
  16   2 -17       68.67       58.43      7.88 o 
  18   2 -17       16.27       16.63      5.21 o 
 -14   0 -16      151.74      166.69     10.72 o 
 -12   0 -16      109.95      106.96      8.55 o 
 -10   0 -16        8.01        2.56      3.45 o 
  -8   0 -16      503.82      477.17     19.40 o 
  -6   0 -16      692.51      774.78     27.35 o 
  -4   0 -16      305.90      295.64     14.07 o 
  -2   0 -16       79.23       83.56      7.16 o 
   0   0 -16      107.54      115.40      8.26 o 
   2   0 -16      254.45      245.68     12.37 o 
   4   0 -16       64.15       58.58      6.83 o 
   6   0 -16      571.40      588.06     22.00 o 
   8   0 -16      246.76      233.28     12.56 o 
  10   0 -16      757.99      751.20     26.97 o 
  12   0 -16      359.46      367.63     16.53 o 
  14   0 -16       10.21        9.66      3.83 o 
  16   0 -16        3.48        2.15      3.33 o 
  18   0 -16      237.10      231.16     12.73 o 
  20   0 -16      187.92      178.02     11.13 o 
  22   0 -16      104.51       95.10      8.39 o 
  24   0 -16      364.12      400.22     18.26 o 
 -13   1 -16      501.64      515.80     21.74 o 
 -11   1 -16       50.11       62.48      5.75 o 
  -9   1 -16       71.47       64.35      4.90 o 
  -7   1 -16       60.37       63.76      4.89 o 
  -5   1 -16        4.91        2.68      2.25 o 
  -3   1 -16      433.68      468.23     13.13 o 
  -1   1 -16      205.86      223.35      8.28 o 
   1   1 -16      309.78      300.53      9.85 o 
   3   1 -16      109.58       95.68      5.38 o 
   5   1 -16      210.20      224.72      8.34 o 
   7   1 -16      173.46      180.20     12.32 o 
   9   1 -16        2.82        0.91      2.10 o 
  11   1 -16       47.02       54.50      4.63 o 
  13   1 -16      282.18      280.04      9.69 o 
  15   1 -16       75.36       84.46      5.50 o 
  17   1 -16      107.52      111.70      6.63 o 
  19   1 -16      142.37      166.95      7.52 o 
  21   1 -16       79.81       92.48      5.97 o 
  23   1 -16      160.89      154.30      7.37 o 
 -12   2 -16       50.26       61.78      8.01 o 
 -10   2 -16       76.89       79.51      8.81 o 
  -8   2 -16      302.92      329.02     16.28 o 
  -6   2 -16       65.54       70.64      8.00 o 
  -4   2 -16       36.71       44.15      6.67 o 
  -2   2 -16      483.93      501.96     20.94 o 
   0   2 -16      223.16      219.71     12.49 o 
   2   2 -16      333.02      373.05     16.70 o 
   4   2 -16       13.98       19.51      4.80 o 
   6   2 -16        4.16        5.84      3.77 o 
   8   2 -16      109.28      102.99      8.45 o 
  14   2 -16      172.91      216.40     12.30 o 
  16   2 -16      162.36      175.01     11.30 o 
  18   2 -16      210.11      230.94     13.09 o 
  20   2 -16      155.52      166.03     11.26 o 
  22   2 -16       20.93       29.37      5.96 o 
 -17   1 -15      116.00      135.68     10.17 o 
 -15   1 -15      423.19      429.99     19.04 o 
 -13   1 -15        7.02        6.00      2.45 o 
 -11   1 -15      105.28       98.89      5.48 o 
  -9   1 -15      127.01      121.48      7.03 o 
  -7   1 -15       13.58       13.28      4.62 o 
  -5   1 -15        8.79        6.21      2.27 o 
  -3   1 -15       86.05       73.10      4.56 o 
  -1   1 -15       76.28       86.99      4.87 o 
   1   1 -15       95.74       99.28      5.28 o 
   3   1 -15      351.79      340.36     13.12 o 
   5   1 -15      102.39       95.58      6.58 o 
   7   1 -15       11.95       13.64      2.73 o 
   9   1 -15      145.19      148.27      9.21 o 
  11   1 -15      481.91      447.65     12.85 o 
  13   1 -15       47.47       41.75      4.10 o 
  15   1 -15      238.30      229.33      8.50 o 
  17   1 -15      193.31      194.25      7.77 o 
  19   1 -15      184.98      200.09     10.34 o 
  21   1 -15        2.98        1.52      2.41 o 
  23   1 -15       19.07       22.63      4.93 o 
  25   1 -15       90.29       95.57      5.90 o 
  27   1 -15       36.57       36.21      4.36 o 
 -14   2 -15       41.82       42.55      6.88 o 
 -12   2 -15      219.91      225.18     12.96 o 
 -10   2 -15      442.55      453.26     19.74 o 
  -8   2 -15      195.87      208.34     12.01 o 
  -6   2 -15        2.93        3.21      3.45 o 
  -4   2 -15      136.08      148.00      9.87 o 
  -2   2 -15       72.94       65.63      7.38 o 
   0   2 -15       41.16       48.42      6.40 o 
   2   2 -15      172.70      179.02     10.56 o 
  20   2 -15      570.01      590.58     23.41 o 
  22   2 -15      181.52      212.05     12.66 o 
  24   2 -15        2.37        8.00      4.30 o 
 -20   0 -14      184.82      206.68     11.84 o 
 -18   0 -14      174.26      175.28     10.73 o 
 -16   0 -14       55.92       62.93      7.27 o 
 -14   0 -14      237.02      244.67     12.49 o 
 -12   0 -14      212.58      203.60     11.06 o 
 -10   0 -14      382.35      420.61     17.29 o 
  -8   0 -14      220.85      240.07     11.91 o 
  -6   0 -14      832.51      778.89     26.63 o 
  -4   0 -14      562.93      511.32     19.28 o 
  -2   0 -14      101.45       98.70      7.18 o 
   0   0 -14      483.26      448.71     17.43 o 
   2   0 -14       77.80       64.51      6.51 o 
   4   0 -14       57.52       51.88      5.98 o 
   6   0 -14      318.02      311.85     13.75 o 
   8   0 -14      813.86      831.99     28.36 o 
  10   0 -14       21.14       15.62      3.92 o 
  12   0 -14      125.78      110.33      7.72 o 
  14   0 -14       68.26       62.19      6.74 o 
  16   0 -14      197.09      200.81     11.03 o 
  18   0 -14      606.76      628.59     23.39 o 
  20   0 -14      184.55      207.03     11.76 o 
  22   0 -14      458.48      461.32     19.38 o 
  24   0 -14      258.89      279.31     14.24 o 
  26   0 -14      161.78      177.47     11.22 o 
  28   0 -14      496.20      530.24     21.96 o 
 -19   1 -14      165.34      163.88     11.12 o 
 -17   1 -14      154.86      134.59      9.92 o 
 -15   1 -14       85.57       85.02      5.20 o 
 -13   1 -14      155.19      159.74      9.80 o 
 -11   1 -14       55.67       54.83      4.44 o 
  -9   1 -14      183.92      172.40      6.90 o 
  -7   1 -14      174.91      184.97      7.70 o 
  -5   1 -14      241.60      244.81     11.43 o 
  -3   1 -14       49.93       58.84      4.06 o 
  -1   1 -14       83.24       78.01      4.43 o 
   1   1 -14      161.25      135.90     12.87 o 
   3   1 -14      191.72      208.01      7.44 o 
   5   1 -14       74.49       75.48      4.44 o 
   7   1 -14      124.86      119.00      5.52 o 
   9   1 -14       26.82       22.96      3.05 o 
  11   1 -14      188.25      189.48      7.20 o 
  13   1 -14      434.91      441.83     12.32 o 
  15   1 -14       39.38       41.02      3.84 o 
  17   1 -14      150.08      167.20      6.88 o 
  19   1 -14       62.40       71.70      5.19 o 
  21   1 -14      147.84      152.33      6.94 o 
  23   1 -14      158.81      157.01      7.17 o 
  25   1 -14      303.73      309.99     15.34 o 
  27   1 -14       43.27       52.28      8.12 o 
  29   1 -14      167.14      171.33      7.87 o 
 -18   2 -14        1.06        3.87      4.17 o 
 -16   2 -14        4.24        4.20      3.89 o 
 -14   2 -14       82.36       75.02      8.32 o 
 -12   2 -14      209.22      195.61     11.71 o 
 -10   2 -14       71.80       80.77      8.10 o 
  -8   2 -14       98.60       92.50      7.76 o 
  -6   2 -14      166.71      190.61     10.94 o 
  -4   2 -14      164.32      168.27     10.20 o 
  -2   2 -14      190.95      187.45     10.47 o 
  22   2 -14      125.16      122.20      9.55 o 
  24   2 -14      109.53      112.06      9.40 o 
  26   2 -14      143.08      162.51     11.13 o 
  -2   4 -14      465.37      496.90     23.13 o 
   0   4 -14      158.47      171.43     12.88 o 
   2   4 -14        1.26       -0.37      3.38 o 
   4   4 -14       11.68       15.65      5.51 o 
   6   4 -14       69.69       78.40     10.22 o 
 -21   1 -13       40.68       37.82      6.47 o 
 -19   1 -13      123.11      126.52      9.60 o 
 -17   1 -13       46.13       49.66      4.73 o 
 -15   1 -13       60.29       59.56      4.53 o 
 -13   1 -13       29.23       29.76      3.34 o 
 -11   1 -13      202.03      192.18      7.21 o 
  -9   1 -13      127.01      114.05      5.38 o 
  -7   1 -13      120.15      116.77      5.33 o 
  -5   1 -13       23.03       25.45      2.91 o 
  -3   1 -13      168.07      187.21      6.80 o 
  -1   1 -13      859.03      837.64     19.18 o 
   1   1 -13      669.90      670.23     15.96 o 
   3   1 -13       30.82       28.45      6.85 o 
   5   1 -13      649.51      612.46     18.04 o 
   7   1 -13      413.05      406.72     15.24 o 
   9   1 -13      467.30      460.65     12.32 o 
  11   1 -13       95.27       86.17      4.71 o 
  13   1 -13      319.18      327.55      9.87 o 
  15   1 -13       71.49       72.82      4.65 o 
  17   1 -13      103.68       97.23      5.21 o 
  19   1 -13       37.90       34.71      3.75 o 
  21   1 -13       56.38       57.81      4.68 o 
  23   1 -13      307.80      312.32     10.41 o 
  25   1 -13       21.63       20.30      3.46 o 
  27   1 -13      303.53      325.30     12.82 o 
  29   1 -13       42.29       46.98      4.74 o 
 -20   2 -13       59.51       61.21      8.00 o 
 -18   2 -13       19.07       24.76      5.54 o 
 -16   2 -13      312.15      299.62     15.12 o 
 -14   2 -13      343.13      356.97     16.40 o 
 -12   2 -13      138.63      132.35      9.34 o 
 -10   2 -13        0.12       -1.28      3.06 o 
  -8   2 -13      343.31      331.75     14.98 o 
  -6   2 -13       18.00       15.18      3.95 o 
  -4   2 -13      254.20      273.97     12.54 o 
   4   2 -13      398.17      378.39     13.12 o 
   6   2 -13      103.87       88.24      5.30 o 
   8   2 -13      253.33      274.77     10.15 o 
  10   2 -13       90.81       87.14      5.41 o 
  12   2 -13       16.28       21.03      3.14 o 
  14   2 -13       44.06       56.90      4.53 o 
  24   2 -13       53.07       51.39      7.09 o 
  26   2 -13       49.62       64.35      7.90 o 
  28   2 -13      134.22      162.19     11.36 o 
 -17   3 -13       54.74       58.20      7.78 o 
  -3   3 -13      588.33      593.13     24.27 o 
  -1   3 -13      247.69      270.52     14.77 o 
   1   3 -13       32.42       28.59      6.20 o 
   3   3 -13      499.85      501.60     22.23 o 
   5   3 -13       25.70       26.62      6.34 o 
 -10   4 -13      391.52      346.87     18.48 o 
  -8   4 -13      192.25      194.29     13.13 o 
  -6   4 -13      100.57       94.46     10.42 o 
  -4   4 -13       90.06      102.83      9.33 o 
  -2   4 -13      104.07      103.89      9.65 o 
   0   4 -13       47.40       54.40      7.97 o 
   2   4 -13      254.08      263.62     15.76 o 
   4   4 -13       34.32       28.80      6.34 o 
   6   4 -13       26.80       25.03      6.28 o 
   8   4 -13       69.99       70.91      9.40 o 
  10   4 -13       47.09       46.04      7.92 o 
  12   4 -13      101.29      106.26     11.79 o 
  -3   5 -13       32.62       25.16      6.20 o 
  -1   5 -13       32.05       20.98      6.15 o 
   1   5 -13      158.07      197.63     13.81 o 
   3   5 -13      179.28      181.37     13.60 o 
   5   5 -13       16.59       20.41      6.28 o 
   7   5 -13       25.00       33.80      7.56 o 
   9   5 -13      192.10      181.50     14.06 o 
  11   5 -13        0.40       -3.89      3.89 o 
 -24   0 -12      423.54      462.52     19.03 o 
 -22   0 -12       20.64       18.38      4.53 o 
 -20   0 -12       46.66       37.20      5.80 o 
 -18   0 -12      333.22      341.05     15.24 o 
 -16   0 -12      164.73      165.90      9.60 o 
 -14   0 -12      636.65      609.88     22.20 o 
 -12   0 -12      185.13      174.89      9.62 o 
 -10   0 -12      378.85      343.88     14.40 o 
  -8   0 -12      296.44      298.92     12.88 o 
  -6   0 -12      864.00      740.21     24.84 o 
  -4   0 -12     1504.26     1303.84     38.95 o 
  -2   0 -12      107.58      126.35      7.53 o 
   0   0 -12     1192.64     1216.26     35.88 o 
   2   0 -12     1304.61     1214.56     36.89 o 
   4   0 -12     1176.96     1080.17     33.30 o 
   6   0 -12      885.14      850.01     27.44 o 
   8   0 -12      195.55      173.24      9.27 o 
  10   0 -12     1990.79     1889.56     55.80 o 
  12   0 -12     3232.07     3046.29     85.21 o 
  14   0 -12     1366.12     1298.03     40.70 o 
  16   0 -12      120.79      139.14      8.43 o 
  18   0 -12      302.45      308.21     13.71 o 
  20   0 -12      244.32      237.72     11.71 o 
  22   0 -12      118.35       92.29      7.59 o 
  24   0 -12        3.41        1.22      3.22 o 
  26   0 -12      202.41      187.42     11.21 o 
  28   0 -12      103.88       96.48      8.29 o 
  30   0 -12        7.24       10.12      4.31 o 
  32   0 -12      484.77      496.95     20.93 o 
 -23   1 -12       86.60       94.05      8.50 o 
 -21   1 -12       38.30       37.78      6.38 o 
 -19   1 -12      437.85      397.32     17.65 o 
 -17   1 -12       56.59       52.42      4.23 o 
 -15   1 -12       93.36       93.17      4.99 o 
 -13   1 -12      211.75      213.69      7.56 o 
 -11   1 -12      278.16      282.64      8.80 o 
  -9   1 -12      731.49      659.44     16.10 o 
  -7   1 -12       84.88       80.43      4.27 o 
  -5   1 -12      329.90      359.90     10.10 o 
  -3   1 -12      462.53      438.02     11.46 o 
  -1   1 -12       23.69       25.96      2.81 o 
   1   1 -12      858.82      747.67     23.96 o 
   3   1 -12      136.36      132.97      5.40 o 
   5   1 -12      522.44      524.63     13.11 o 
   7   1 -12     1387.91     1336.31     28.06 o 
   9   1 -12      162.46      144.41      5.75 o 
  11   1 -12      122.92      132.96      5.58 o 
  13   1 -12      117.09      125.64      5.45 o 
  15   1 -12      152.96      146.64      6.14 o 
  17   1 -12      785.69      783.74     18.28 o 
  19   1 -12      337.35      338.93     10.31 o 
  21   1 -12       68.25       80.87      4.85 o 
  23   1 -12       47.00       47.21      4.31 o 
  25   1 -12        4.32        5.32      3.29 o 
  27   1 -12      161.38      167.91      7.42 o 
  29   1 -12      181.76      179.82      7.79 o 
  31   1 -12      236.62      242.98      9.26 o 
 -22   2 -12       93.82      105.62      9.47 o 
 -20   2 -12       24.23       24.06      5.56 o 
 -18   2 -12       78.52       63.38      7.65 o 
 -16   2 -12      182.44      172.67     10.75 o 
 -14   2 -12      432.94      420.50     17.83 o 
 -12   2 -12      109.08      120.89      8.41 o 
 -10   2 -12      634.56      669.53     23.62 o 
  -8   2 -12      182.36      191.11     10.17 o 
  -6   2 -12      147.65      146.09      8.74 o 
   2   2 -12      828.23      777.10     22.82 o 
   4   2 -12      421.98      404.45     13.11 o 
   6   2 -12      322.04      266.91      9.76 o 
   8   2 -12      223.04      227.59      9.02 o 
  10   2 -12      155.21      142.68      6.69 o 
  12   2 -12      748.69      708.78     21.67 o 
  14   2 -12      324.02      313.23     11.57 o 
  16   2 -12      165.53      166.72      7.71 o 
  18   2 -12        8.25       16.28      3.06 o 
  24   2 -12      931.88      885.38     31.13 o 
  26   2 -12      218.11      234.13     13.16 o 
  28   2 -12      194.35      213.01     12.78 o 
  30   2 -12      230.81      248.56     14.08 o 
 -19   3 -12       50.13       61.84      7.99 o 
  -9   3 -12      154.03      156.78     10.90 o 
  -7   3 -12       19.50       21.48      5.09 o 
  -5   3 -12      498.33      483.35     21.04 o 
  -3   3 -12      423.29      423.06     18.92 o 
  -1   3 -12       57.26       55.48      7.50 o 
   1   3 -12       31.44       31.89      5.89 o 
   3   3 -12       54.10       53.59      7.40 o 
   5   3 -12        1.84        2.61      3.43 o 
   7   3 -12       66.69       61.02      7.91 o 
   9   3 -12        4.59        5.81      3.86 o 
  11   3 -12      189.33      194.38     12.68 o 
  13   3 -12       71.20       65.41      8.86 o 
 -14   4 -12      134.80      160.24     11.89 o 
 -12   4 -12      106.19       96.38     10.01 o 
 -10   4 -12      777.71      779.76     30.32 o 
  -8   4 -12      132.61      141.83     10.78 o 
  -6   4 -12      203.35      233.12     13.92 o 
  -4   4 -12       25.12       27.61      5.96 o 
  -2   4 -12       80.89       76.78      8.91 o 
   0   4 -12       14.91       18.05      5.05 o 
   2   4 -12      115.81      112.59     10.09 o 
   4   4 -12      130.67      154.88     11.40 o 
   6   4 -12       82.78       89.75      9.92 o 
   8   4 -12      144.73      143.89     11.26 o 
  10   4 -12       38.68       27.18      6.41 o 
  12   4 -12      152.32      198.38     13.79 o 
  14   4 -12      133.41      137.24     11.78 o 
  16   4 -12      280.17      270.96     16.78 o 
  -7   5 -12       10.15       10.09      4.68 o 
  -5   5 -12      168.78      163.79     12.13 o 
  -3   5 -12        5.52        1.78      3.93 o 
  -1   5 -12       77.16       71.33      9.39 o 
   1   5 -12      381.68      421.26     20.58 o 
   3   5 -12       77.68       72.41      9.68 o 
   5   5 -12       13.73       13.91      5.24 o 
   7   5 -12      120.38      119.23     11.03 o 
   9   5 -12      193.83      202.00     14.46 o 
  11   5 -12      117.66      127.15     13.15 o 
  13   5 -12       88.44       65.08      9.64 o 
  15   5 -12      214.37      231.43     16.03 o 
 -25   1 -11      145.68      167.00     11.19 o 
 -23   1 -11       71.20       76.96      8.16 o 
 -21   1 -11      169.14      153.40     10.35 o 
 -19   1 -11       55.57       62.82      4.73 o 
 -17   1 -11      118.75      111.64      5.32 o 
 -15   1 -11      225.37      232.44      9.42 o 
 -13   1 -11       33.96       30.73      3.14 o 
 -11   1 -11      540.95      505.39     13.03 o 
  -9   1 -11      108.53       89.33      4.41 o 
  -7   1 -11      370.96      340.15     10.46 o 
  -5   1 -11     1158.75     1051.45     22.86 o 
  -3   1 -11      846.79      857.70     18.83 o 
  -1   1 -11      350.49      315.89      8.90 o 
   1   1 -11      741.71      710.06     16.10 o 
   3   1 -11       66.01       52.67      3.64 o 
   5   1 -11     3642.14     3507.65     67.50 o 
   7   1 -11      779.16      714.59     21.54 o 
   9   1 -11      231.96      205.43      6.71 o 
  11   1 -11       83.72       66.67      3.99 o 
  13   1 -11       20.98       13.20      2.35 o 
  15   1 -11      836.30      790.57     18.39 o 
  17   1 -11      601.60      584.09     14.64 o 
  19   1 -11      166.38      168.34      6.92 o 
  21   1 -11      415.63      385.90     16.98 o 
  23   1 -11       96.23      102.27      5.57 o 
  25   1 -11      164.20      150.94      6.86 o 
  27   1 -11        2.18        4.26      2.63 o 
  29   1 -11      274.28      292.21     12.03 o 
  31   1 -11      111.65      111.45      6.24 o 
  33   1 -11       12.84       25.35      3.77 o 
 -24   2 -11       51.90       50.45      7.36 o 
 -22   2 -11       77.17       90.40      9.25 o 
 -20   2 -11      598.36      542.43     22.16 o 
 -18   2 -11       61.43       63.32      7.39 o 
 -16   2 -11      475.00      484.44     19.48 o 
 -14   2 -11      303.32      316.74     14.20 o 
 -12   2 -11       19.18       20.24      4.25 o 
 -10   2 -11       24.78       21.84      4.16 o 
  -8   2 -11      642.32      670.24     16.92 o 
  -6   2 -11      263.58      282.31      9.10 o 
  -4   2 -11      658.43      641.64     23.91 o 
  -2   2 -11      276.12      249.55     13.13 o 
   0   2 -11      992.63     1095.92     23.59 o 
   2   2 -11      163.14      179.47      5.86 o 
   4   2 -11      355.45      357.46      9.50 o 
   6   2 -11      212.08      165.84      8.54 o 
   8   2 -11      201.39      208.48      8.82 o 
  10   2 -11      962.37      962.69     21.77 o 
  12   2 -11      385.27      372.36     13.16 o 
  14   2 -11      105.26      111.05      5.80 o 
  16   2 -11      479.39      439.84     14.83 o 
  18   2 -11       96.40      108.93      6.21 o 
  26   2 -11       57.46       72.07      7.89 o 
  28   2 -11       38.76       47.66      6.96 o 
  30   2 -11      221.59      230.61     13.23 o 
 -21   3 -11      269.21      286.36     15.24 o 
 -19   3 -11      118.56      109.13     12.08 o 
 -15   3 -11       95.00       84.25      8.93 o 
 -13   3 -11      324.41      321.31     16.07 o 
 -11   3 -11      131.45      133.54      9.63 o 
  -9   3 -11      511.82      553.27     22.34 o 
  -7   3 -11      409.15      425.62     18.73 o 
  -5   3 -11     2612.05     2618.83     78.55 o 
  -3   3 -11      392.24      420.13     18.38 o 
  -1   3 -11      633.34      596.46     23.82 o 
   1   3 -11      152.07      143.35      9.92 o 
   3   3 -11      477.85      477.15     20.50 o 
   5   3 -11      119.24      105.87      9.02 o 
   7   3 -11      141.73      152.79     10.73 o 
   9   3 -11      216.84      237.10     13.74 o 
  11   3 -11      543.97      497.77     21.62 o 
  13   3 -11      111.14      137.77     10.84 o 
  15   3 -11      378.14      375.18     18.60 o 
 -18   4 -11       47.11       55.90      8.37 o 
 -16   4 -11      304.36      278.35     15.70 o 
 -14   4 -11       14.40        1.33      3.80 o 
 -12   4 -11      112.51      100.19      9.23 o 
 -10   4 -11     1109.35     1140.64     38.88 o 
  -8   4 -11       83.83       76.51      8.66 o 
  -6   4 -11      236.63      242.25     13.77 o 
  -4   4 -11       97.83       96.12      8.70 o 
  -2   4 -11       25.60       20.95      5.22 o 
   0   4 -11      516.80      578.60     24.01 o 
   2   4 -11       17.09       15.92      4.95 o 
   4   4 -11       33.86       32.48      6.18 o 
   6   4 -11      615.92      550.32     23.72 o 
   8   4 -11      170.72      166.92     12.08 o 
  10   4 -11       86.81       71.61      8.94 o 
  12   4 -11       65.82       71.39      9.20 o 
  14   4 -11      380.31      371.77     19.69 o 
  16   4 -11       81.96      109.51     11.95 o 
  18   4 -11       22.09       35.52      7.47 o 
  20   4 -11      420.46      420.07     22.14 o 
 -11   5 -11      344.31      336.21     17.50 o 
  -9   5 -11       31.00       24.66      5.70 o 
  -7   5 -11      228.36      245.11     14.42 o 
  -5   5 -11       27.35       20.87      5.39 o 
  -3   5 -11       16.05       10.48      4.75 o 
  -1   5 -11      149.65      176.40     12.35 o 
   1   5 -11      506.42      489.38     22.77 o 
   3   5 -11       56.96       59.31      8.47 o 
   5   5 -11      306.03      291.63     16.70 o 
   7   5 -11       52.55       59.02      8.56 o 
   9   5 -11       58.42       52.01      8.18 o 
  11   5 -11      127.73      122.45     11.19 o 
  13   5 -11       46.94       40.06      7.63 o 
  15   5 -11      276.66      294.17     17.83 o 
  17   5 -11       29.11       29.51      7.14 o 
 -28   0 -10      607.45      648.44     23.72 o 
 -26   0 -10      334.89      334.69     15.23 o 
 -24   0 -10      417.44      415.74     17.41 o 
 -22   0 -10       15.89        7.02      3.27 o 
 -20   0 -10      710.02      668.54     24.42 o 
 -18   0 -10      144.26      140.76      8.65 o 
 -16   0 -10     2969.82     2849.45     80.51 o 
 -14   0 -10       98.28       81.86      6.32 o 
 -12   0 -10     1723.61     1678.18     49.26 o 
 -10   0 -10      979.98      929.41     29.31 o 
  -8   0 -10      171.72      174.04      8.79 o 
  -6   0 -10     2539.21     2372.35     67.24 o 
  -4   0 -10      101.00      151.18      7.76 o 
  -2   0 -10     1127.48     1036.33     31.54 o 
   0   0 -10     1130.90     1012.48     30.02 o 
   2   0 -10     2185.20     1912.45     53.85 o 
   4   0 -10      991.58      935.82     29.03 o 
   6   0 -10     4792.10     4821.58    126.51 o 
   8   0 -10      527.34      496.38     17.67 o 
  10   0 -10     6256.04     5894.53    160.88 o 
  12   0 -10     4130.04     3910.86    107.77 o 
  14   0 -10      733.02      811.74     26.54 o 
  16   0 -10      206.73      167.52      8.97 o 
  18   0 -10      727.41      662.55     23.02 o 
  20   0 -10      568.75      554.56     20.38 o 
  22   0 -10      214.13      197.38     10.64 o 
  24   0 -10      177.97      163.17      9.77 o 
  26   0 -10     1185.80     1089.56     35.27 o 
  28   0 -10       12.86       19.15      4.67 o 
  30   0 -10      279.38      288.07     14.37 o 
  32   0 -10       70.58       60.92      7.48 o 
  34   0 -10      663.08      691.64     26.18 o 
 -27   1 -10      147.64      141.60     10.42 o 
 -25   1 -10      201.78      181.43     11.46 o 
 -23   1 -10      269.05      248.74     13.25 o 
 -21   1 -10      750.08      786.07     28.23 o 
 -19   1 -10       10.15        7.78      2.26 o 
 -17   1 -10      337.80      329.48      9.71 o 
 -15   1 -10      409.81      410.52     15.79 o 
 -13   1 -10       19.89       18.36      2.67 o 
 -11   1 -10     1898.55     1845.26     37.66 o 
  -9   1 -10        0.63        0.96      1.45 o 
  -7   1 -10      285.56      281.43      8.06 o 
  -5   1 -10      148.25      133.45      5.33 o 
  -3   1 -10      869.49      867.40     15.68 o 
  -1   1 -10     1603.84     1552.75     26.08 o 
   1   1 -10      791.88      860.41     15.78 o 
   3   1 -10      683.88      655.10     12.55 o 
   5   1 -10      663.29      694.90     13.22 o 
   7   1 -10     2320.24     2242.32     43.75 o 
   9   1 -10     1101.81     1153.49     24.33 o 
  11   1 -10      286.69      305.99      8.82 o 
  13   1 -10      959.62      927.96     20.16 o 
  15   1 -10     1251.49     1256.43     26.49 o 
  17   1 -10     1044.21      986.16     21.53 o 
  19   1 -10      288.88      320.03      9.48 o 
  21   1 -10      307.68      281.98      8.97 o 
  23   1 -10      311.47      291.64      9.43 o 
  25   1 -10      246.31      242.49      8.65 o 
  27   1 -10       10.47       11.30      2.86 o 
  29   1 -10      341.41      326.44     10.69 o 
  31   1 -10      166.24      160.15      7.25 o 
  33   1 -10        0.34        1.81      2.63 o 
 -26   2 -10       84.92       87.06      9.41 o 
 -24   2 -10      428.33      454.97     20.10 o 
 -22   2 -10      619.39      614.84     24.29 o 
 -20   2 -10        4.31        8.23      3.85 o 
 -18   2 -10      388.72      406.45     17.37 o 
 -16   2 -10      214.07      239.35     12.13 o 
 -14   2 -10       72.88       60.06      6.36 o 
 -12   2 -10       31.40       23.33      3.19 o 
 -10   2 -10       69.25       62.31      4.32 o 
  -8   2 -10      192.72      195.67      7.14 o 
  -6   2 -10     1087.76     1058.51     34.85 o 
  -4   2 -10      409.23      410.18     17.17 o 
  -2   2 -10       87.03       78.65      7.12 o 
   0   2 -10     3621.17     3437.29    105.78 o 
   2   2 -10     1439.92     1461.24     29.47 o 
   4   2 -10      964.00      950.89     27.63 o 
   6   2 -10      190.11      182.39      5.81 o 
   8   2 -10      929.54      856.06     19.25 o 
  10   2 -10      170.13      158.96      8.43 o 
  12   2 -10      116.59      105.17     11.89 o 
  14   2 -10      293.11      303.53      8.87 o 
  16   2 -10     1691.25     1551.92     43.65 o 
  18   2 -10      522.05      497.44     16.21 o 
  20   2 -10      205.01      181.24      8.00 o 
  26   2 -10       19.11       31.96      5.80 o 
  28   2 -10       84.31       93.82      8.54 o 
  30   2 -10      252.11      254.39     14.11 o 
  32   2 -10        2.95        9.60      4.77 o 
 -23   3 -10       20.30       13.07      5.33 o 
 -21   3 -10       58.69       69.11      6.65 o 
 -19   3 -10      136.44      165.09     14.58 o 
 -17   3 -10       30.71       37.40      6.23 o 
 -15   3 -10      236.04      245.00     13.43 o 
 -13   3 -10      196.81      217.52     12.32 o 
 -11   3 -10      136.59      135.02      9.72 o 
  -9   3 -10      247.34      248.70     13.17 o 
  -7   3 -10      173.79      170.75     10.73 o 
  -5   3 -10      357.39      396.91     17.24 o 
  -3   3 -10       98.81       94.39      7.96 o 
  -1   3 -10      382.16      358.07     16.36 o 
   1   3 -10      396.78      359.64     16.40 o 
   3   3 -10      141.65      127.45      9.02 o 
   5   3 -10      344.48      306.65     15.52 o 
   7   3 -10      306.79      285.64     14.83 o 
   9   3 -10      178.23      141.31     10.40 o 
  11   3 -10      785.35      722.48     27.57 o 
  13   3 -10      132.86      155.57     10.80 o 
  15   3 -10      268.92      285.47     15.70 o 
  17   3 -10      191.67      186.89     12.72 o 
  19   3 -10      221.31      213.86     14.37 o 
 -20   4 -10       24.76       28.76      6.49 o 
 -18   4 -10      115.02      123.56     10.48 o 
 -16   4 -10       95.71       96.22      8.64 o 
 -14   4 -10      372.96      378.54     19.43 o 
 -12   4 -10      212.46      216.23     12.94 o 
 -10   4 -10      329.54      342.53     16.32 o 
  -8   4 -10      103.70      112.62      9.03 o 
  -6   4 -10      129.06      139.39      9.91 o 
  -4   4 -10      290.38      299.62     15.27 o 
  -2   4 -10       72.66       67.76      7.79 o 
   0   4 -10      119.74      122.36      9.67 o 
   2   4 -10      140.72      155.25     10.72 o 
   4   4 -10      181.55      167.71     11.60 o 
   6   4 -10     1267.20     1215.70     41.39 o 
   8   4 -10      179.49      168.54     11.67 o 
  10   4 -10      182.47      169.19     11.70 o 
  12   4 -10      384.73      379.53     19.15 o 
  14   4 -10       29.92       30.18      6.38 o 
  16   4 -10       95.52       81.08      9.93 o 
  18   4 -10      182.34      163.22     12.89 o 
  20   4 -10      302.91      298.29     17.88 o 
  22   4 -10      185.97      196.75     14.62 o 
 -13   5 -10        4.65        4.03      4.03 o 
 -11   5 -10       53.24       47.32      7.15 o 
  -9   5 -10       55.58       66.47      8.02 o 
  -7   5 -10      107.59      101.21      9.25 o 
  -5   5 -10      232.85      250.67     14.27 o 
  -3   5 -10      105.61       92.27      9.72 o 
  -1   5 -10      100.87       98.92      9.18 o 
   1   5 -10      499.91      503.86     22.33 o 
   3   5 -10       10.60       15.05      4.93 o 
   5   5 -10       76.05       85.16      9.68 o 
   7   5 -10      105.79      103.56     10.82 o 
   9   5 -10       22.15       20.63      5.59 o 
  11   5 -10      330.90      313.52     17.89 o 
  13   5 -10       72.31       61.97      9.17 o 
  15   5 -10       80.35       94.73     11.11 o 
  17   5 -10      181.86      178.44     14.01 o 
  19   5 -10      113.45      104.16     12.26 o 
   0   6 -10       60.37       60.91      8.41 o 
   2   6 -10       76.62       68.00      9.15 o 
   4   6 -10       32.15       32.49      6.73 o 
   6   6 -10      164.00      152.17     12.19 o 
 -29   1  -9       58.13       44.94      6.90 o 
 -27   1  -9       41.57       43.45      6.52 o 
 -25   1  -9       27.22       26.50      5.38 o 
 -23   1  -9      545.43      555.64     21.89 o 
 -21   1  -9      217.14      201.39     10.66 o 
 -19   1  -9      888.24      889.78     20.36 o 
 -17   1  -9       78.35       78.50      4.24 o 
 -15   1  -9      529.09      496.42     12.75 o 
 -13   1  -9      509.96      519.18     13.02 o 
 -11   1  -9     1242.91     1212.97     25.96 o 
  -9   1  -9      429.10      404.97      8.64 o 
  -7   1  -9     1136.55     1156.10     20.34 o 
  -5   1  -9      142.31      132.87      4.09 o 
  -3   1  -9      635.70      613.20     11.67 o 
  -1   1  -9       67.13       50.38      4.45 o 
   1   1  -9      615.03      617.59     11.62 o 
   3   1  -9      468.88      457.78      9.29 o 
   5   1  -9     1736.97     1544.99     25.48 o 
   7   1  -9       21.52       16.33      2.34 o 
   9   1  -9      850.62      861.25     15.59 o 
  11   1  -9     1777.76     1759.99     29.47 o 
  13   1  -9      187.62      220.73      6.94 o 
  15   1  -9      454.01      446.38     11.47 o 
  17   1  -9     1304.18     1274.62     41.48 o 
  19   1  -9      296.15      307.85      9.17 o 
  21   1  -9     1189.05     1101.50     23.79 o 
  23   1  -9       36.49       33.33      3.52 o 
  25   1  -9      148.60      151.79      6.50 o 
  27   1  -9       69.47       59.38      4.71 o 
  29   1  -9       47.41       48.51      4.44 o 
  31   1  -9       88.35       95.42      5.81 o 
  33   1  -9       42.16       38.61      4.21 o 
 -26   2  -9      455.74      435.82     19.85 o 
 -24   2  -9       76.15       64.85      7.85 o 
 -22   2  -9      138.52      157.49     10.55 o 
 -20   2  -9      233.41      228.09     15.68 o 
 -18   2  -9      398.01      385.14     16.67 o 
 -16   2  -9      126.86      114.73      5.93 o 
 -14   2  -9      387.79      392.53     14.40 o 
 -12   2  -9       87.26       95.40      4.93 o 
 -10   2  -9      525.20      509.63     13.23 o 
  -8   2  -9       66.57       64.58      4.04 o 
  -6   2  -9     1389.52     1245.24     40.05 o 
  -4   2  -9      254.81      286.99     12.79 o 
  -2   2  -9     1584.30     1629.95     49.22 o 
   0   2  -9      569.29      553.79     12.33 o 
   2   2  -9      124.92      108.20      4.57 o 
   4   2  -9     1033.45      948.93     20.13 o 
   6   2  -9      429.31      450.44     10.92 o 
   8   2  -9      302.29      299.17      8.21 o 
  10   2  -9      207.00      176.65      5.59 o 
  12   2  -9      643.28      592.75     14.08 o 
  14   2  -9      577.91      546.56     13.41 o 
  16   2  -9      161.75      134.17      5.24 o 
  18   2  -9      402.74      419.00     14.41 o 
  20   2  -9      631.14      628.34     19.32 o 
  26   2  -9      150.36      162.40     10.60 o 
  28   2  -9      249.40      260.07     13.64 o 
  30   2  -9       27.32       26.97      5.96 o 
  32   2  -9       64.01       77.48      8.70 o 
 -25   3  -9      181.90      181.66     12.24 o 
 -23   3  -9       67.08       57.13      6.12 o 
 -21   3  -9      338.01      336.94     11.69 o 
 -19   3  -9       40.93       38.91      5.35 o 
 -17   3  -9      564.34      581.15     18.08 o 
 -15   3  -9      116.10      132.32      9.49 o 
 -13   3  -9     1426.89     1460.36     46.67 o 
 -11   3  -9        8.68        0.10      2.86 o 
  -9   3  -9      789.53      763.89     27.36 o 
  -7   3  -9      127.94      148.07      9.22 o 
  -5   3  -9     1134.22     1125.08     36.86 o 
  -3   3  -9       28.22       23.35      4.48 o 
  -1   3  -9     2180.31     2100.64     63.42 o 
   1   3  -9       49.74       36.13      5.51 o 
   3   3  -9      361.51      362.29     16.22 o 
   5   3  -9      212.02      207.09     11.76 o 
   7   3  -9      539.74      488.44     20.41 o 
   9   3  -9      610.75      597.33     23.66 o 
  11   3  -9     1689.85     1592.41     50.11 o 
  13   3  -9      575.05      582.09     23.79 o 
  15   3  -9      229.00      228.12     13.44 o 
  17   3  -9       31.87       30.46      6.10 o 
  19   3  -9      673.64      673.57     27.80 o 
  21   3  -9      167.69      171.19     12.51 o 
 -22   4  -9      144.60      155.10     11.71 o 
 -20   4  -9       56.77       58.72      8.16 o 
 -18   4  -9      132.95      135.58     10.32 o 
 -16   4  -9       94.70       97.59      9.44 o 
 -14   4  -9      106.54      104.39      7.36 o 
 -12   4  -9      528.39      564.18     22.61 o 
 -10   4  -9      594.38      633.29     24.04 o 
  -8   4  -9      301.12      306.28     15.08 o 
  -6   4  -9      374.57      351.18     16.53 o 
  -4   4  -9       57.95       56.44      6.92 o 
  -2   4  -9       67.45       60.33      7.30 o 
   0   4  -9      271.34      277.36     14.06 o 
   2   4  -9      172.09      133.50      9.85 o 
   4   4  -9     1108.53     1057.72     36.99 o 
   6   4  -9      326.33      328.88     15.68 o 
   8   4  -9      414.13      399.37     18.96 o 
  10   4  -9       85.55       81.52      9.08 o 
  12   4  -9      177.69      164.43     11.53 o 
  14   4  -9      178.62      176.96     12.48 o 
  16   4  -9      177.05      176.11     12.47 o 
  18   4  -9      252.25      234.52     15.02 o 
  20   4  -9      107.94      121.03     11.03 o 
  22   4  -9        3.40       -3.28      3.28 o 
  24   4  -9      281.18      269.68     17.55 o 
 -15   5  -9      216.29      220.48     13.22 o 
 -13   5  -9       35.36       23.88      5.38 o 
 -11   5  -9      527.18      517.88     21.71 o 
  -9   5  -9       64.51       73.57      8.27 o 
  -7   5  -9      177.28      180.01      9.20 o 
  -5   5  -9      323.06      356.52     17.04 o 
  -3   5  -9      235.25      239.24     13.47 o 
  -1   5  -9       97.65       94.34      9.66 o 
   1   5  -9      314.39      303.56     15.99 o 
   3   5  -9      199.43      200.61     12.67 o 
   5   5  -9       56.24       55.90      7.69 o 
   7   5  -9       23.77       25.14      5.75 o 
   9   5  -9      363.23      359.60     18.51 o 
  11   5  -9      168.57      154.33     11.74 o 
  13   5  -9      439.49      427.68     21.06 o 
  15   5  -9      132.26      109.53     11.75 o 
  17   5  -9       52.11       46.66      8.20 o 
  19   5  -9        9.36        4.85      4.65 o 
  21   5  -9      150.44      146.17     12.94 o 
  -6   6  -9       26.96       37.20      6.27 o 
  -4   6  -9      235.04      211.26     13.07 o 
  -2   6  -9       40.36       36.09      6.59 o 
   0   6  -9      156.60      179.35     12.35 o 
   2   6  -9       90.11       90.89      9.82 o 
   4   6  -9      161.06      171.29     12.08 o 
   6   6  -9       13.55       11.95      5.02 o 
   8   6  -9       59.86       65.04      8.99 o 
  10   6  -9      141.32      129.88     11.45 o 
 -28   0  -8      389.70      410.27     16.88 o 
 -26   0  -8      186.85      191.79     10.73 o 
 -24   0  -8      278.44      294.93     13.40 o 
 -22   0  -8      204.93      190.00     10.03 o 
 -20   0  -8      590.08      560.74     20.53 o 
 -18   0  -8     2600.66     2633.85     74.52 o 
 -16   0  -8     3617.24     3645.03    100.50 o 
 -14   0  -8     1823.33     1746.62     50.49 o 
 -12   0  -8      283.18      296.14     11.91 o 
 -10   0  -8     1011.35     1038.99     31.07 o 
  -8   0  -8      229.63      226.42      9.33 o 
  -6   0  -8      519.48      503.17     16.39 o 
  -4   0  -8     1662.00     1699.28     47.17 o 
  -2   0  -8     1857.08     2187.07     61.79 o 
   0   0  -8     5274.47     5381.31    142.66 o 
   2   0  -8     3987.00     4132.86    113.11 o 
   4   0  -8      300.36      285.12     10.75 o 
   6   0  -8     1459.90     1469.11     40.42 o 
   8   0  -8     2541.26     2445.99     67.50 o 
  10   0  -8     3222.19     3043.98     81.92 o 
  12   0  -8      463.49      470.90     16.28 o 
  14   0  -8     1775.00     1737.30     49.18 o 
  16   0  -8      618.85      623.11     20.93 o 
  18   0  -8      169.35      204.04      9.93 o 
  20   0  -8      144.16      137.98      8.22 o 
  22   0  -8     1833.82     1676.04     49.81 o 
  24   0  -8       50.35       52.92      6.18 o 
  26   0  -8     1999.14     1811.21     53.77 o 
  28   0  -8       77.58       70.53      7.26 o 
  30   0  -8      275.23      257.62     13.04 o 
  32   0  -8       81.33       77.56      8.09 o 
  34   0  -8      321.18      346.71     16.17 o 
  36   0  -8       46.26       48.02      6.66 o 
 -29   1  -8      238.15      259.27     14.00 o 
 -27   1  -8      192.52      189.98     11.56 o 
 -25   1  -8      480.36      461.58     19.36 o 
 -23   1  -8      298.20      260.62     13.26 o 
 -21   1  -8      877.03      901.21     20.45 o 
 -19   1  -8      306.20      305.87      9.02 o 
 -17   1  -8       91.61       98.50      5.07 o 
 -15   1  -8      215.10      200.60      6.60 o 
 -13   1  -8     1178.17     1166.27     20.66 o 
 -11   1  -8     2802.11     2759.86     44.33 o 
  -9   1  -8     1146.84     1118.95     19.59 o 
  -7   1  -8       30.40       39.19      2.38 o 
  -5   1  -8     1139.78     1122.40     19.07 o 
  -3   1  -8      750.30      795.14     14.30 o 
  -1   1  -8      130.43      139.80      3.87 o 
   1   1  -8      708.33      789.74     13.92 o 
   3   1  -8      716.19      711.73     12.94 o 
   5   1  -8     3124.48     3107.54     49.01 o 
   7   1  -8      832.63      872.62     15.50 o 
   9   1  -8      431.57      406.12     12.37 o 
  11   1  -8      778.57      775.40     14.28 o 
  13   1  -8      300.33      342.80      9.81 o 
  15   1  -8      936.41      917.91     19.41 o 
  17   1  -8      807.68      759.11     17.47 o 
  19   1  -8      363.88      356.75      9.82 o 
  21   1  -8      817.99      731.29     17.08 o 
  23   1  -8       37.28       46.49      3.90 o 
  25   1  -8      133.58      135.15      6.04 o 
  27   1  -8      482.45      457.31     12.80 o 
  29   1  -8      183.61      203.88     13.08 o 
  31   1  -8      242.09      218.45      8.31 o 
  33   1  -8       14.24       18.07      3.28 o 
  35   1  -8      159.61      167.62     12.61 o 
 -28   2  -8      416.54      402.07     18.84 o 
 -26   2  -8      173.20      158.49     11.01 o 
 -24   2  -8      252.66      275.71     14.36 o 
 -22   2  -8      344.30      372.48     16.75 o 
 -20   2  -8       97.19       89.90      7.50 o 
 -18   2  -8       45.81       41.06      4.23 o 
 -16   2  -8      352.81      360.30     10.86 o 
 -14   2  -8       80.33       78.00      4.56 o 
 -12   2  -8      138.30      138.17      5.82 o 
 -10   2  -8       13.43       13.60      2.27 o 
  -8   2  -8     3083.99     3142.75     62.15 o 
  -6   2  -8     2551.75     2505.51     71.07 o 
  -4   2  -8     1213.75     1188.52     37.06 o 
  -2   2  -8       71.67       80.91      6.14 o 
   0   2  -8      506.76      470.65     17.99 o 
   2   2  -8      191.73      174.91      9.01 o 
   4   2  -8      211.80      209.43     11.96 o 
   6   2  -8      259.22      260.98      6.52 o 
   8   2  -8      130.56      162.28      4.92 o 
  10   2  -8      962.20     1012.89     21.31 o 
  12   2  -8     1116.59     1043.38     22.69 o 
  14   2  -8       81.66       71.12      5.53 o 
  16   2  -8     2428.93     2294.36     45.35 o 
  18   2  -8        5.68        7.74      1.76 o 
  20   2  -8      245.88      236.08      8.95 o 
  26   2  -8       92.73      110.19      8.68 o 
  28   2  -8       92.85       99.61      8.62 o 
  30   2  -8      177.36      210.66     12.39 o 
  32   2  -8      245.81      252.62     14.10 o 
  34   2  -8       28.99       41.44      6.89 o 
 -27   3  -8       23.34       17.76      5.76 o 
 -25   3  -8       44.10       43.46      7.02 o 
 -23   3  -8       88.97       88.95      5.89 o 
 -21   3  -8       64.09       60.58      4.70 o 
 -19   3  -8      361.00      362.54     13.48 o 
 -17   3  -8      228.96      239.20     17.13 o 
 -15   3  -8       11.39       11.51      4.03 o 
 -13   3  -8       48.60       49.36      6.21 o 
 -11   3  -8       13.38        9.83      3.38 o 
  -9   3  -8       12.63       12.77      3.58 o 
  -7   3  -8      276.13      269.78     12.87 o 
  -5   3  -8       47.30       48.53      5.89 o 
  -3   3  -8      338.48      345.60     15.01 o 
  -1   3  -8     1188.82     1159.35     37.15 o 
   1   3  -8      194.54      184.41     10.30 o 
   3   3  -8      180.46      189.92     10.46 o 
   5   3  -8       72.92       73.15      7.35 o 
   7   3  -8      290.99      290.53     13.78 o 
   9   3  -8      367.65      323.14     14.95 o 
  11   3  -8      415.85      375.59     16.70 o 
  13   3  -8       28.07       31.59      5.44 o 
  15   3  -8       40.79       34.73      6.01 o 
  17   3  -8      206.34      189.31     12.36 o 
  19   3  -8      230.41      242.32     14.32 o 
  21   3  -8       95.09      106.54     10.95 o 
  23   3  -8       97.14      120.54     10.59 o 
 -22   4  -8      480.42      498.15     22.17 o 
 -20   4  -8       23.71       30.35      6.19 o 
 -18   4  -8      228.36      230.24     10.69 o 
 -16   4  -8       78.23       78.85      7.23 o 
 -14   4  -8       98.58      102.79      7.01 o 
 -12   4  -8      408.63      420.97     14.48 o 
 -10   4  -8       49.36       54.60      6.63 o 
  -8   4  -8      498.24      543.12     21.30 o 
  -6   4  -8      252.81      246.66     12.79 o 
  -4   4  -8      234.23      244.23     12.61 o 
  -2   4  -8      255.76      244.10     12.87 o 
   0   4  -8       21.18       19.46      4.53 o 
   2   4  -8      636.48      649.89     24.54 o 
   4   4  -8     1909.90     1906.46     57.90 o 
   6   4  -8      619.77      607.00     23.39 o 
   8   4  -8       85.85       73.91      8.04 o 
  10   4  -8      144.12      152.02     10.50 o 
  12   4  -8       71.36       63.60      7.89 o 
  14   4  -8      568.98      578.67     23.89 o 
  16   4  -8      228.84      223.89     13.84 o 
  18   4  -8       58.52       50.70      7.90 o 
  20   4  -8      113.42      116.81     10.73 o 
  22   4  -8      183.23      198.69     14.10 o 
  24   4  -8      129.03      134.61     12.15 o 
 -17   5  -8      463.62      478.05     20.94 o 
 -15   5  -8       19.45       15.92      4.73 o 
 -13   5  -8      215.89      215.81     12.30 o 
 -11   5  -8       73.94       84.35      7.49 o 
  -9   5  -8       23.31       19.20      3.93 o 
  -7   5  -8      307.54      306.12     13.13 o 
  -5   5  -8      112.80      131.38     17.03 o 
  -3   5  -8      509.03      535.45     22.18 o 
  -1   5  -8      540.61      540.13     22.00 o 
   1   5  -8       29.90       27.30      5.35 o 
   3   5  -8      113.03      111.21      9.26 o 
   5   5  -8      426.77      439.96     19.42 o 
   7   5  -8       44.32       34.70      6.41 o 
   9   5  -8      913.36      919.68     33.59 o 
  11   5  -8      192.31      204.08     12.91 o 
  13   5  -8      182.16      179.85     12.63 o 
  15   5  -8       45.63       45.61      7.59 o 
  17   5  -8      228.35      249.89     15.51 o 
  19   5  -8      245.29      238.38     15.55 o 
  21   5  -8      263.45      266.13     17.04 o 
  23   5  -8       60.88       51.94      9.05 o 
  -8   6  -8      177.99      163.39     11.14 o 
  -6   6  -8      659.33      625.47     25.18 o 
  -4   6  -8       19.87       11.85      4.50 o 
  -2   6  -8      225.09      218.50     13.24 o 
   0   6  -8      680.38      711.05     27.83 o 
   2   6  -8      277.47      272.64     12.11 o 
   4   6  -8      222.53      211.51     13.34 o 
   6   6  -8       85.55       93.69     10.03 o 
   8   6  -8       89.28       77.44      9.43 o 
  10   6  -8       85.75       90.30     10.27 o 
  12   6  -8      115.49      125.25     11.13 o 
  14   6  -8      433.45      423.50     21.42 o 
 -31   1  -7       52.38       57.36      7.51 o 
 -29   1  -7       11.80       -0.87      3.59 o 
 -27   1  -7      518.67      546.53     22.15 o 
 -25   1  -7      170.42      180.28     10.72 o 
 -23   1  -7      894.62      860.73     29.58 o 
 -21   1  -7      357.38      366.05     10.12 o 
 -19   1  -7      334.12      334.38      8.30 o 
 -17   1  -7      724.98      711.56     16.29 o 
 -15   1  -7      292.39      283.68     11.11 o 
 -13   1  -7      174.79      173.80      4.90 o 
 -11   1  -7     1686.88     1693.40     28.01 o 
  -9   1  -7        1.75        2.29      1.02 o 
  -7   1  -7     1545.77     1719.72     27.81 o 
  -5   1  -7      262.43      269.29      5.93 o 
  -3   1  -7      432.69      430.20      8.23 o 
  -1   1  -7      352.08      377.43      7.42 o 
   1   1  -7      888.99      857.72     14.63 o 
   3   1  -7      140.65      189.20      7.06 o 
   5   1  -7     2221.71     2394.89     38.65 o 
   7   1  -7      741.91      714.68     12.93 o 
   9   1  -7      495.14      502.77      9.28 o 
  11   1  -7      149.67      154.35      4.43 o 
  13   1  -7     1049.42     1002.55     17.62 o 
  15   1  -7      404.89      436.55      9.11 o 
  17   1  -7      728.65      680.98     15.30 o 
  19   1  -7      746.34      737.65     16.97 o 
  21   1  -7      445.24      436.80     11.55 o 
  23   1  -7       94.23      100.06      9.89 o 
  25   1  -7       48.49       53.18      4.28 o 
  27   1  -7      249.42      240.65     12.49 o 
  29   1  -7      242.17      228.60      8.52 o 
  31   1  -7      417.18      408.53     12.10 o 
  33   1  -7       37.93       40.21      8.39 o 
  35   1  -7       30.01       34.02      3.96 o 
 -30   2  -7      317.47      305.34     16.19 o 
 -28   2  -7      129.93      110.81      9.28 o 
 -26   2  -7      381.42      358.06     16.97 o 
 -24   2  -7      277.54      275.16     14.19 o 
 -22   2  -7      319.45      335.63     12.13 o 
 -20   2  -7      390.63      386.69     10.27 o 
 -18   2  -7      548.29      559.10     12.93 o 
 -16   2  -7      361.45      375.37     10.96 o 
 -14   2  -7        6.90        9.83      4.35 o 
 -12   2  -7      380.15      400.33     10.73 o 
 -10   2  -7      468.10      474.88     12.15 o 
  -8   2  -7      535.60      521.64     12.92 o 
  -6   2  -7     3053.40     2954.65     82.14 o 
  -4   2  -7      184.57      165.09      8.68 o 
  -2   2  -7     1828.07     1883.77     54.79 o 
   0   2  -7      631.38      648.52     22.36 o 
   2   2  -7      583.39      578.95     20.44 o 
   4   2  -7     1225.90     1246.65     38.21 o 
   6   2  -7      386.43      423.19     16.47 o 
   8   2  -7       24.65       21.55      3.88 o 
  10   2  -7     1210.47     1251.35     26.81 o 
  12   2  -7     1010.46      917.16     19.54 o 
  14   2  -7      822.92      791.54     17.28 o 
  16   2  -7       81.61       87.99      3.82 o 
  18   2  -7      417.74      420.09     11.58 o 
  20   2  -7      627.56      619.79     14.74 o 
  26   2  -7       79.75       99.47      8.33 o 
  28   2  -7        6.96       15.37      5.19 o 
  30   2  -7        2.14        5.93      4.81 o 
  32   2  -7      299.37      322.59     16.10 o 
  34   2  -7       89.02      106.88      9.69 o 
 -27   3  -7      141.63      137.30     10.65 o 
 -25   3  -7      668.25      682.11     47.85 o 
 -23   3  -7       12.03        7.02      2.93 o 
 -21   3  -7      216.64      223.85      7.78 o 
 -19   3  -7       42.67       37.09      4.91 o 
 -17   3  -7     1049.59     1088.24     27.96 o 
 -15   3  -7      635.13      593.71     17.49 o 
 -13   3  -7      662.84      652.35     23.59 o 
 -11   3  -7      890.94      871.05     28.51 o 
  -9   3  -7        9.89        5.30      2.80 o 
  -7   3  -7      603.53      603.89     21.75 o 
  -5   3  -7      237.75      239.92     11.65 o 
  -3   3  -7     2257.07     2256.93     67.13 o 
  -1   3  -7     3997.70     3900.35    107.11 o 
   1   3  -7      365.44      380.01     15.74 o 
   3   3  -7      853.93      832.24     27.36 o 
   5   3  -7      164.55      178.86      9.82 o 
   7   3  -7     1744.48     1703.54     50.54 o 
   9   3  -7      367.16      337.03     15.29 o 
  11   3  -7       39.74       48.25      6.18 o 
  13   3  -7       40.94       36.20      5.38 o 
  15   3  -7     2286.83     2265.41     68.82 o 
  17   3  -7      271.07      274.33     14.82 o 
  19   3  -7      741.33      755.78     28.60 o 
  21   3  -7      566.47      549.36     24.01 o 
  23   3  -7      162.89      158.74     12.05 o 
 -24   4  -7       21.36       21.02      5.90 o 
 -22   4  -7      208.18      217.53     13.32 o 
 -20   4  -7      572.04      576.81     18.79 o 
 -18   4  -7       30.86       29.26      4.50 o 
 -16   4  -7      204.89      198.88      9.28 o 
 -14   4  -7      118.59      115.90      6.95 o 
 -12   4  -7      735.83      746.86     21.12 o 
 -10   4  -7      282.65      272.37     10.48 o 
  -8   4  -7      514.21      501.19     19.75 o 
  -6   4  -7      655.99      692.27     24.45 o 
  -4   4  -7       83.15       79.18      6.95 o 
  -2   4  -7        4.91        4.43      2.89 o 
   0   4  -7      143.05      136.62      9.04 o 
   2   4  -7     1144.48     1164.17     37.93 o 
   4   4  -7     2160.19     2181.72     63.70 o 
   6   4  -7      135.70      130.34      9.25 o 
   8   4  -7      226.03      218.52     12.07 o 
  10   4  -7      895.46      862.13     30.46 o 
  12   4  -7      130.42      119.13      9.19 o 
  14   4  -7      222.78      221.88     13.02 o 
  16   4  -7      197.84      205.22     12.83 o 
  18   4  -7       56.75       53.36      7.75 o 
  20   4  -7      115.18      111.66      9.94 o 
  22   4  -7      329.82      337.89     18.56 o 
  24   4  -7      154.86      141.25     12.20 o 
  26   4  -7      490.21      461.38     23.92 o 
 -19   5  -7       81.53       75.35      8.54 o 
 -17   5  -7      274.36      273.71     14.49 o 
 -15   5  -7      324.64      291.25     14.84 o 
 -13   5  -7      143.65      139.18      7.97 o 
 -11   5  -7      141.34      133.16      9.98 o 
  -9   5  -7      280.30      277.92     11.18 o 
  -7   5  -7       98.20       97.99      6.72 o 
  -5   5  -7       55.46       42.36      4.96 o 
  -3   5  -7      164.73      160.68      8.31 o 
  -1   5  -7      401.75      402.65     14.08 o 
   1   5  -7      135.51      132.92      9.57 o 
   3   5  -7       72.57       70.40      7.75 o 
   5   5  -7      838.85      833.24     30.40 o 
   7   5  -7      357.78      312.74     16.17 o 
   9   5  -7     1050.61     1038.27     35.98 o 
  11   5  -7      154.90      133.67     10.54 o 
  13   5  -7      138.46      137.28     10.45 o 
  15   5  -7       40.07       31.57      6.41 o 
  17   5  -7       84.32       62.06      8.72 o 
  19   5  -7        6.66        7.85      4.53 o 
  21   5  -7      196.56      208.92     14.78 o 
  23   5  -7        5.66        5.85      4.92 o 
 -10   6  -7       21.09       18.56      4.66 o 
  -8   6  -7       49.49       49.99      6.72 o 
  -6   6  -7      135.33      123.91      9.27 o 
  -4   6  -7       51.31       54.16      6.99 o 
  -2   6  -7       73.42       65.38      7.40 o 
   0   6  -7      185.59      173.25      9.23 o 
   2   6  -7       18.59       11.74      3.51 o 
   4   6  -7       15.16       15.58      4.69 o 
   6   6  -7       15.78       11.17      4.30 o 
   8   6  -7       39.32       42.71      6.93 o 
  10   6  -7        9.36        1.27      3.52 o 
  12   6  -7       70.88       59.02      8.46 o 
  14   6  -7      391.72      407.05     20.58 o 
  16   6  -7      405.26      409.02     21.10 o 
 -30   0  -6      146.56      149.00      9.13 o 
 -28   0  -6      143.84      152.14      9.22 o 
 -26   0  -6       69.24       74.18      6.41 o 
 -24   0  -6     1489.11     1461.83     43.96 o 
 -22   0  -6     2456.71     2417.94     70.90 o 
 -20   0  -6     1185.14     1193.88     37.64 o 
 -18   0  -6     2098.93     2186.60     62.10 o 
 -16   0  -6     3062.26     3126.20     86.13 o 
 -14   0  -6      975.57      971.98     30.09 o 
 -12   0  -6     2179.13     2133.68     42.56 o 
 -10   0  -6      476.21      538.59     17.44 o 
  -8   0  -6     5507.89     5710.12    154.41 o 
  -6   0  -6     2647.49     3104.68     85.13 o 
  -4   0  -6      856.09      933.28     26.64 o 
  -2   0  -6     6368.07     7144.76    194.58 o 
   0   0  -6     4815.91     5037.59    134.47 o 
   2   0  -6     1540.09     1544.77     42.52 o 
   4   0  -6     1162.85     1000.91     28.61 o 
   6   0  -6      481.63      524.22     16.06 o 
   8   0  -6     5490.54     5811.46    155.13 o 
  10   0  -6     3189.88     3564.26     97.70 o 
  12   0  -6     1206.35     1259.44     36.06 o 
  14   0  -6     1134.90     1157.85     33.19 o 
  16   0  -6       41.20       48.12      4.85 o 
  18   0  -6      489.11      430.37     15.75 o 
  20   0  -6      466.32      482.65     16.86 o 
  22   0  -6     3019.90     2814.66     79.98 o 
  24   0  -6     1403.34     1350.27     40.76 o 
  26   0  -6      609.84      596.20     21.36 o 
  28   0  -6      473.68      454.36     17.87 o 
  30   0  -6      146.29      160.34      9.87 o 
  32   0  -6      244.88      241.50     12.57 o 
  34   0  -6      522.32      504.65     20.31 o 
  36   0  -6      207.20      225.17     12.64 o 
 -31   1  -6       38.77       44.03      6.63 o 
 -29   1  -6      542.98      533.36     21.07 o 
 -27   1  -6      756.23      730.39     26.62 o 
 -25   1  -6       79.19       85.39      7.37 o 
 -23   1  -6      252.38      228.54     11.86 o 
 -21   1  -6      470.00      487.82     24.12 o 
 -19   1  -6      898.03      854.68     16.56 o 
 -17   1  -6     1205.68     1182.16     20.74 o 
 -15   1  -6      419.21      424.11      9.04 o 
 -13   1  -6     2600.30     2580.93     41.30 o 
 -11   1  -6      292.35      265.09      5.82 o 
  -9   1  -6      277.23      266.22      5.67 o 
  -7   1  -6     1031.34     1073.04     18.12 o 
  -5   1  -6     1656.46     1766.35     28.60 o 
  -3   1  -6     2419.61     2600.15     41.08 o 
  -1   1  -6      497.64      526.21      9.55 o 
   1   1  -6      517.27      623.88     10.81 o 
   3   1  -6     7603.71     8422.92    128.65 o 
   5   1  -6      815.01      867.77     14.83 o 
   7   1  -6     1811.50     1977.43     31.23 o 
   9   1  -6      879.29      854.34     14.56 o 
  11   1  -6       67.25       60.27      3.93 o 
  13   1  -6      928.51      901.88     15.91 o 
  15   1  -6      384.64      434.87      9.08 o 
  17   1  -6     1753.94     1730.53     28.47 o 
  19   1  -6      376.28      341.74      9.61 o 
  21   1  -6      106.57      133.97      6.63 o 
  23   1  -6      152.13      136.61      5.91 o 
  25   1  -6      378.80      371.77     14.74 o 
  27   1  -6      600.63      594.12     15.07 o 
  29   1  -6      631.97      635.53     16.21 o 
  31   1  -6        2.27        3.20      2.52 o 
  33   1  -6       89.38       87.11      7.33 o 
  35   1  -6        0.05        9.21      2.83 o 
 -30   2  -6       24.11       25.40      5.87 o 
 -28   2  -6       33.61       39.45      6.62 o 
 -26   2  -6      229.65      236.31     13.01 o 
 -24   2  -6      234.85      229.32     12.47 o 
 -22   2  -6       96.82       91.75      4.99 o 
 -20   2  -6      100.28      116.01      5.14 o 
 -18   2  -6      148.76      146.74      5.46 o 
 -16   2  -6       80.18       73.82      3.86 o 
 -14   2  -6     1721.94     1659.94     34.37 o 
 -12   2  -6     1938.95     1920.16     38.66 o 
 -10   2  -6      812.28      830.73     18.24 o 
  -8   2  -6     1203.41     1213.91     57.03 o 
  -6   2  -6     1338.26     1199.27     36.67 o 
  -4   2  -6      399.52      395.00     14.87 o 
  -2   2  -6     1599.21     1668.03     48.65 o 
   0   2  -6      171.02      190.94      9.18 o 
   2   2  -6     2358.92     2450.11     71.17 o 
   4   2  -6       41.48       49.56      5.04 o 
   6   2  -6       39.09       36.38      4.43 o 
   8   2  -6     1097.64     1143.89     35.82 o 
  12   2  -6     1480.24     1328.49     27.58 o 
  14   2  -6      560.60      551.85     12.79 o 
  16   2  -6      119.38      126.98      6.47 o 
  18   2  -6      258.83      269.40      7.40 o 
  20   2  -6      675.06      675.71     25.77 o 
  22   2  -6       71.76       61.07      7.87 o 
  24   2  -6       76.25       69.97      7.41 o 
  26   2  -6      309.04      345.16     14.95 o 
  28   2  -6       65.84      106.46      9.03 o 
  30   2  -6       20.73       18.06      5.90 o 
  32   2  -6       57.49       62.87      8.16 o 
  34   2  -6      120.80      139.68     10.66 o 
 -29   3  -6      219.01      226.42     13.77 o 
 -27   3  -6       35.42       35.94      4.83 o 
 -25   3  -6      162.23      167.71      7.14 o 
 -23   3  -6       84.81       83.48      5.51 o 
 -21   3  -6        9.46       12.02      2.58 o 
 -19   3  -6      323.44      323.00     12.00 o 
 -17   3  -6       46.81       46.85      6.56 o 
 -15   3  -6       58.47       62.06      6.03 o 
 -13   3  -6       19.00       19.41      3.13 o 
 -11   3  -6      128.78      128.90      7.82 o 
  -9   3  -6      565.29      556.32     19.92 o 
  -7   3  -6      701.76      664.18     22.61 o 
  -5   3  -6      815.95      861.10     27.83 o 
  -3   3  -6      461.88      467.00     17.73 o 
  -1   3  -6      960.15     1007.34     31.86 o 
   1   3  -6        2.97        5.65      2.34 o 
   3   3  -6      315.37      340.99     13.96 o 
   5   3  -6      138.66      154.22      8.70 o 
   7   3  -6      250.97      239.05     11.54 o 
   9   3  -6     1440.31     1492.05     45.17 o 
  11   3  -6      653.62      664.95     24.00 o 
  13   3  -6      139.83      152.47      9.52 o 
  15   3  -6      179.15      169.89     10.45 o 
  17   3  -6       24.82       24.07      5.04 o 
  19   3  -6       59.32       58.60      7.29 o 
  21   3  -6       22.22       27.07      5.69 o 
  23   3  -6        2.23        1.74      3.80 o 
  25   3  -6       49.15       64.28      8.93 o 
 -26   4  -6      265.44      273.48     15.96 o 
 -24   4  -6       71.80       65.24      8.67 o 
 -22   4  -6      209.30      212.01     10.37 o 
 -20   4  -6      213.15      221.64     10.21 o 
 -18   4  -6       43.76       38.97      4.94 o 
 -16   4  -6       31.94       28.34      4.03 o 
 -14   4  -6      141.38      143.81      7.38 o 
 -12   4  -6       51.91       56.58      5.13 o 
 -10   4  -6      638.61      625.92     17.94 o 
  -8   4  -6      282.52      312.03     11.00 o 
  -6   4  -6      460.64      452.85     17.50 o 
  -4   4  -6      119.97      122.26      7.88 o 
  -2   4  -6      266.85      283.71     12.75 o 
   0   4  -6       80.04       95.50      7.19 o 
   2   4  -6      368.80      363.28     15.58 o 
   4   4  -6     1078.18     1107.26     34.81 o 
   6   4  -6      640.27      655.96     23.47 o 
   8   4  -6     1086.73     1075.53     35.15 o 
  10   4  -6      279.54      268.82     13.50 o 
  12   4  -6       39.70       42.02      6.05 o 
  14   4  -6      279.27      265.55     13.84 o 
  16   4  -6       47.58       44.35      6.78 o 
  18   4  -6      143.40      126.70     10.11 o 
  20   4  -6      598.60      654.35     26.31 o 
  22   4  -6      104.02      109.29      9.91 o 
  24   4  -6      101.23      118.85     10.93 o 
  26   4  -6      128.88      155.82     12.66 o 
 -21   5  -6      414.24      410.15     19.02 o 
 -19   5  -6       53.65       53.98      7.08 o 
 -17   5  -6      236.50      248.65     13.35 o 
 -15   5  -6      311.76      317.23     15.54 o 
 -13   5  -6      381.87      367.50     16.44 o 
 -11   5  -6       53.04       56.74      5.39 o 
  -9   5  -6       87.73       97.35      6.50 o 
  -7   5  -6      298.95      323.96     20.68 o 
  -5   5  -6      150.40      156.29      7.63 o 
  -3   5  -6      141.48      137.65     13.44 o 
  -1   5  -6      582.94      588.47     17.61 o 
   1   5  -6      487.84      484.51     15.49 o 
   3   5  -6      556.18      571.81     24.05 o 
   5   5  -6       71.94       61.78      5.72 o 
   7   5  -6       98.70       97.31      8.37 o 
   9   5  -6     1174.05     1165.62     38.98 o 
  11   5  -6       10.65       10.07      3.97 o 
  13   5  -6      385.42      372.79     17.91 o 
  15   5  -6      153.96      158.61     11.45 o 
  17   5  -6      321.36      320.05     17.35 o 
  19   5  -6       27.48       27.35      6.22 o 
  21   5  -6       91.33       83.99     10.27 o 
  23   5  -6      111.02      127.45     13.11 o 
  25   5  -6      469.68      492.95     24.83 o 
 -12   6  -6      463.84      475.14     19.44 o 
 -10   6  -6      285.16      287.30     13.83 o 
  -8   6  -6       39.03       38.47      5.78 o 
  -6   6  -6       49.17       46.77      6.18 o 
  -4   6  -6      623.08      625.91     19.39 o 
  -2   6  -6      775.41      803.35     23.06 o 
   0   6  -6       94.19       93.64      6.81 o 
   2   6  -6       79.23       86.71      6.67 o 
   4   6  -6      343.08      357.58     16.94 o 
   6   6  -6        6.43        7.05      3.67 o 
   8   6  -6       52.83       55.73      7.44 o 
  10   6  -6      186.32      180.67     12.32 o 
  12   6  -6      381.84      396.29     19.27 o 
  14   6  -6      578.64      539.93     24.35 o 
  16   6  -6       58.61       64.45      8.82 o 
 -33   1  -5       75.06       86.59      8.76 o 
 -31   1  -5      470.88      475.66     20.02 o 
 -29   1  -5       70.06       67.36      7.46 o 
 -27   1  -5        2.06        3.78      3.52 o 
 -25   1  -5      640.81      597.55     22.34 o 
 -23   1  -5      186.52      178.08     10.06 o 
 -21   1  -5       79.58       67.49      3.63 o 
 -19   1  -5      791.41      790.28     13.23 o 
 -17   1  -5     1170.49     1170.92     18.17 o 
 -15   1  -5      699.14      720.82     13.30 o 
 -13   1  -5      121.15      125.10      3.84 o 
 -11   1  -5     1530.49     1479.37     23.98 o 
  -9   1  -5     1744.42     1880.25     30.23 o 
  -7   1  -5     2818.15     2950.17     45.87 o 
  -5   1  -5      261.29      254.26      5.12 o 
  -3   1  -5     3599.33     3931.58     60.88 o 
  -1   1  -5     1392.10     1518.20     29.83 o 
   1   1  -5     1978.14     2036.37     39.01 o 
   3   1  -5      488.13      599.80     13.30 o 
   5   1  -5     3430.98     3694.67     70.20 o 
   7   1  -5     3226.23     3337.34     64.62 o 
   9   1  -5     1573.71     1718.24     27.74 o 
  11   1  -5     1409.89     1386.62     26.66 o 
  13   1  -5     2085.40     2100.81     33.85 o 
  15   1  -5      698.43      762.26     13.86 o 
  17   1  -5      288.25      320.12      7.43 o 
  19   1  -5     1329.01     1367.75     23.26 o 
  21   1  -5      535.80      550.99     13.35 o 
  23   1  -5      153.75      124.65      5.69 o 
  25   1  -5       74.03       71.59     10.01 o 
  27   1  -5      396.57      365.74     10.88 o 
  29   1  -5      183.25      168.44      6.97 o 
  31   1  -5      222.99      225.19      8.36 o 
  33   1  -5      107.10      111.94     10.47 o 
  35   1  -5       99.00       84.61      8.79 o 
 -32   2  -5        1.86        0.95      4.27 o 
 -30   2  -5      267.83      243.52     13.91 o 
 -28   2  -5      565.13      567.32     22.91 o 
 -26   2  -5      142.73      126.95      9.33 o 
 -24   2  -5      771.88      762.65     19.68 o 
 -22   2  -5      389.99      378.56     10.14 o 
 -20   2  -5      167.22      139.11      5.45 o 
 -18   2  -5      103.69      105.73      4.51 o 
 -16   2  -5      215.64      217.35      6.36 o 
 -14   2  -5     1319.36     1252.39     27.48 o 
 -12   2  -5     2483.85     2524.61     49.83 o 
 -10   2  -5      300.62      279.77      7.67 o 
  -8   2  -5     1187.92     1179.27     24.04 o 
  -6   2  -5     1689.52     1567.39     44.00 o 
  -4   2  -5     1725.00     1794.90     51.85 o 
  -2   2  -5      396.28      378.21     13.70 o 
   0   2  -5     1876.69     1990.83     57.34 o 
   2   2  -5     4490.55     4653.87    129.30 o 
   4   2  -5      736.20      905.31     28.67 o 
   6   2  -5      272.15      209.92      9.30 o 
   8   2  -5     3382.57     3439.44     98.57 o 
  14   2  -5      400.95      368.72     14.99 o 
  16   2  -5     1004.30      973.12     32.38 o 
  18   2  -5     2728.98     2589.50     74.56 o 
  20   2  -5      216.53      185.96     11.69 o 
  22   2  -5      407.28      400.47     18.36 o 
  24   2  -5      162.62      169.85     10.31 o 
  26   2  -5       58.12       59.71      7.41 o 
  28   2  -5       24.78       27.39      6.23 o 
  30   2  -5      144.75      149.42     10.89 o 
  32   2  -5      916.41      889.17     31.83 o 
  34   2  -5      175.46      177.18     12.01 o 
 -29   3  -5      750.11      713.20     27.85 o 
 -27   3  -5      153.78      161.25     15.11 o 
 -25   3  -5      158.64      156.71      6.66 o 
 -23   3  -5      578.85      590.59     14.28 o 
 -21   3  -5      288.01      286.46      8.60 o 
 -19   3  -5      751.31      770.05     21.38 o 
 -17   3  -5      708.21      682.74     19.19 o 
 -15   3  -5      294.57      261.62     15.24 o 
 -13   3  -5      327.51      306.35     10.46 o 
 -11   3  -5      241.96      248.21      8.73 o 
  -9   3  -5     1497.24     1384.64     40.27 o 
  -7   3  -5     1157.36     1173.18     35.97 o 
  -5   3  -5      819.33      797.38     26.13 o 
  -3   3  -5     2582.20     2563.81     74.17 o 
   3   3  -5     1488.49     1342.55     42.29 o 
   5   3  -5      269.75      286.16     11.88 o 
   7   3  -5     1662.09     1692.02     51.13 o 
   9   3  -5      139.91      132.04      7.83 o 
  11   3  -5     1375.63     1359.90     42.10 o 
  13   3  -5     4535.79     4359.60    122.74 o 
  15   3  -5       32.23       43.72      5.88 o 
  17   3  -5      385.25      375.41     17.05 o 
  19   3  -5       66.84       67.29      7.83 o 
  21   3  -5       80.13       69.26      8.43 o 
  23   3  -5      570.32      567.10     24.06 o 
  25   3  -5      370.23      380.28     19.45 o 
 -26   4  -5      168.62      146.10     11.39 o 
 -24   4  -5      604.89      628.84     25.69 o 
 -22   4  -5      248.13      247.21     11.10 o 
 -20   4  -5      205.02      200.48      9.48 o 
 -18   4  -5      254.00      273.46     10.84 o 
 -16   4  -5      441.55      408.89     13.73 o 
 -14   4  -5      439.18      449.57     25.92 o 
 -12   4  -5      328.57      294.28     10.67 o 
 -10   4  -5      108.21      115.22      6.09 o 
  -8   4  -5     1135.99     1143.11     28.08 o 
  -6   4  -5      190.82      185.72      7.67 o 
  -4   4  -5     1043.43     1002.44     31.80 o 
  -2   4  -5     1094.97     1073.52     34.54 o 
   0   4  -5      621.22      600.26     21.65 o 
   2   4  -5      740.44      732.33     25.15 o 
   4   4  -5      465.56      483.11     17.77 o 
   6   4  -5      925.34      944.85     30.67 o 
   8   4  -5     2056.91     1976.01     58.01 o 
  10   4  -5      121.79      129.68      8.49 o 
  12   4  -5      261.40      251.22     12.83 o 
  14   4  -5      140.44      138.09      9.60 o 
  16   4  -5       66.59       61.45      7.44 o 
  18   4  -5      756.62      787.96     29.70 o 
  20   4  -5      111.39      124.04     10.10 o 
  22   4  -5      716.90      690.83     28.92 o 
  24   4  -5      103.43       94.32     10.91 o 
  26   4  -5      129.66      128.98     11.55 o 
  28   4  -5      327.60      344.45     19.80 o 
 -21   5  -5       37.73       36.30      6.16 o 
 -19   5  -5      556.67      558.60     22.30 o 
 -17   5  -5       43.08       42.84      6.11 o 
 -15   5  -5       61.34       65.38      5.87 o 
 -13   5  -5      562.66      549.34     17.06 o 
 -11   5  -5       84.12       71.88      5.51 o 
  -9   5  -5      183.14      186.71      8.41 o 
  -7   5  -5      135.87      123.93      6.69 o 
  -5   5  -5       14.02       13.55      2.89 o 
  -3   5  -5      125.07      110.28      6.31 o 
  -1   5  -5      442.55      424.16     19.81 o 
   1   5  -5      405.70      382.53     16.21 o 
   3   5  -5     1881.86     1854.57     42.96 o 
   5   5  -5      393.13      398.92     13.35 o 
   7   5  -5      605.83      581.00     21.79 o 
   9   5  -5       19.33       17.14      4.26 o 
  11   5  -5        9.88        9.35      3.60 o 
  13   5  -5       12.78        6.26      3.45 o 
  15   5  -5      110.32       98.90      8.75 o 
  17   5  -5      414.34      396.15     19.53 o 
  19   5  -5      271.61      263.24     15.62 o 
  21   5  -5       85.97       77.45      9.68 o 
  23   5  -5      415.86      436.42     21.86 o 
  25   5  -5       18.82       19.94      6.28 o 
 -14   6  -5      371.16      356.50     16.28 o 
 -12   6  -5      106.75      104.59      7.82 o 
 -10   6  -5       78.04       74.45      6.69 o 
  -8   6  -5        3.04        1.41      2.83 o 
  -6   6  -5       19.30       19.37      3.86 o 
  -4   6  -5       25.18       18.42      3.81 o 
  -2   6  -5      776.91      755.13     27.29 o 
   0   6  -5        2.93        2.29      2.47 o 
   2   6  -5       28.53       23.62      4.86 o 
   4   6  -5      177.84      178.23     11.00 o 
   6   6  -5       17.31       10.24      3.79 o 
   8   6  -5      219.24      219.79     12.81 o 
  10   6  -5       56.10       52.33      7.14 o 
  12   6  -5       68.34       65.11      8.02 o 
  14   6  -5      270.66      296.79     16.23 o 
  16   6  -5       42.30       38.67      6.97 o 
  18   6  -5        3.47        0.48      3.91 o 
 -30   0  -4        2.19        3.75      3.13 o 
 -28   0  -4      323.70      309.38     13.38 o 
 -26   0  -4     1480.85     1544.66     46.09 o 
 -24   0  -4      476.92      489.85     18.15 o 
 -22   0  -4      597.39      580.81     19.69 o 
 -20   0  -4     1816.66     1836.49     53.08 o 
 -18   0  -4      856.53      848.42     26.43 o 
 -16   0  -4      498.89      484.97     13.04 o 
 -14   0  -4     2703.57     2914.89     83.10 o 
 -12   0  -4     2007.93     2069.96     58.59 o 
 -10   0  -4      350.02      343.48     11.43 o 
  -8   0  -4     1589.24     1471.58     40.90 o 
  -6   0  -4     2915.64     2745.67     73.52 o 
  -4   0  -4     9531.43    10228.63    262.08 o 
  -2   0  -4    11651.76    11994.58    307.76 o 
   0   0  -4      171.84      156.20      5.63 o 
   2   0  -4     5198.52     5260.12    132.55 o 
   4   0  -4     2555.61     2605.93     69.41 o 
   6   0  -4    16949.52    17816.25    468.50 o 
  10   0  -4     2611.82     2680.53     72.79 o 
  12   0  -4     9908.18    10793.73    277.85 o 
  14   0  -4     1589.01     1730.36     48.50 o 
  16   0  -4     4360.58     4487.49    116.56 o 
  18   0  -4     1616.36     1630.15     47.10 o 
  20   0  -4     1038.21     1036.26     31.39 o 
  22   0  -4      566.09      620.94     21.68 o 
  24   0  -4      641.10      632.92     21.85 o 
  26   0  -4     2001.30     1987.25     57.53 o 
  28   0  -4     2923.13     2782.94     78.68 o 
  30   0  -4      373.55      358.52     15.43 o 
  32   0  -4      410.37      433.38     17.86 o 
  34   0  -4       31.94       37.62      5.91 o 
  36   0  -4       11.78       17.57      4.78 o 
 -33   1  -4       88.10       99.16      8.54 o 
 -31   1  -4      179.96      169.33     10.84 o 
 -29   1  -4      133.14      130.42      9.19 o 
 -27   1  -4      530.86      517.82     19.86 o 
 -25   1  -4       54.02       62.22      6.81 o 
 -23   1  -4      781.21      775.54     26.34 o 
 -21   1  -4      592.48      563.85     10.24 o 
 -19   1  -4     1210.08     1284.63     19.95 o 
 -17   1  -4      240.03      224.36      5.01 o 
 -15   1  -4     1111.89     1061.45     16.37 o 
 -13   1  -4     1230.29     1159.98     24.16 o 
 -11   1  -4      263.31      238.73      5.18 o 
  -9   1  -4     2585.55     2711.02     42.42 o 
  -7   1  -4     1785.36     1926.26     30.23 o 
  -5   1  -4       62.60       46.23      1.63 o 
  -3   1  -4      918.87      854.14     25.43 o 
  -1   1  -4     2405.64     2444.08     44.45 o 
   1   1  -4     7083.20     7703.68    200.72 o 
   5   1  -4      659.85      616.73     18.91 o 
   7   1  -4     5047.82     5429.10    101.65 o 
   9   1  -4      216.64      227.82     14.77 o 
  11   1  -4     4029.59     4045.26     76.94 o 
  13   1  -4      668.28      714.05     16.22 o 
  15   1  -4      595.36      635.18     11.67 o 
  17   1  -4      133.18      147.54      4.60 o 
  19   1  -4       18.63       29.06      3.14 o 
  21   1  -4     1949.08     1976.00     39.80 o 
  23   1  -4     2762.27     2730.95     53.20 o 
  25   1  -4       35.29       41.87      3.88 o 
  27   1  -4       95.29      104.22      6.35 o 
  29   1  -4       62.18       62.36      4.70 o 
  31   1  -4      439.24      427.63     12.19 o 
  33   1  -4      259.87      272.80      9.42 o 
  35   1  -4       22.87       33.62      6.35 o 
 -32   2  -4      265.50      261.76     14.60 o 
 -30   2  -4      144.43      155.70     10.91 o 
 -28   2  -4      131.79      138.84     10.01 o 
 -26   2  -4       82.33       84.56     11.91 o 
 -24   2  -4      189.48      186.62      6.85 o 
 -22   2  -4      345.84      341.24      9.33 o 
 -20   2  -4       72.97       57.95      4.18 o 
 -18   2  -4     1079.33     1002.99     19.46 o 
 -16   2  -4      336.73      270.25      7.20 o 
 -14   2  -4      489.55      534.22     11.26 o 
 -12   2  -4      337.74      325.45     11.62 o 
 -10   2  -4     1644.29     1551.31     31.06 o 
  -8   2  -4      244.71      216.55      9.16 o 
  -6   2  -4      558.38      571.97     19.14 o 
  -4   2  -4      694.71      792.68     24.41 o 
  -2   2  -4      879.41      962.62     29.42 o 
   0   2  -4       79.12       71.30      4.59 o 
   2   2  -4     1224.73     1302.85     37.25 o 
   4   2  -4      242.93      251.08      9.82 o 
   6   2  -4     1864.60     1908.49     55.51 o 
   8   2  -4      661.70      621.62     21.25 o 
  10   2  -4      257.53      255.80     10.78 o 
  12   2  -4      455.64      421.35     16.31 o 
  14   2  -4      426.06      424.74     16.34 o 
  16   2  -4     2245.32     2162.00     66.27 o 
  18   2  -4     2985.87     2921.09     84.49 o 
  20   2  -4      444.22      427.18     18.48 o 
  22   2  -4      331.12      313.45     15.60 o 
  24   2  -4      343.95      353.82     11.69 o 
  26   2  -4      242.42      239.12     12.96 o 
  28   2  -4       88.28       89.30      8.99 o 
  30   2  -4      154.67      177.98     11.34 o 
  32   2  -4      200.37      202.20     12.86 o 
  34   2  -4        2.01        3.29      5.23 o 
 -31   3  -4      193.68      209.74     13.44 o 
 -29   3  -4      143.07      154.32      8.37 o 
 -27   3  -4       45.86       47.42      4.38 o 
 -25   3  -4       64.09       75.90      5.14 o 
 -23   3  -4       10.32       12.39      2.55 o 
 -21   3  -4       77.44       75.89      5.24 o 
 -19   3  -4      119.40      122.87      6.70 o 
 -17   3  -4       48.95       50.99      6.57 o 
 -15   3  -4      178.46      152.17      9.97 o 
 -13   3  -4       94.99       76.95      5.85 o 
 -11   3  -4      562.34      500.96     14.98 o 
  -9   3  -4      457.53      421.39     12.15 o 
  -7   3  -4      443.13      376.27     14.69 o 
   9   3  -4        3.79        2.99      1.92 o 
  11   3  -4      445.62      455.20     17.43 o 
  13   3  -4     1852.73     1790.48     53.74 o 
  15   3  -4      366.55      390.02     16.31 o 
  17   3  -4       79.81       82.57      7.23 o 
  19   3  -4       22.61       24.23      5.02 o 
  21   3  -4      107.95      109.50      9.29 o 
  23   3  -4       56.83       60.36      8.30 o 
  25   3  -4       97.71      111.14      9.76 o 
  27   3  -4       91.90      105.87     11.52 o 
 -28   4  -4      144.20      164.28     11.91 o 
 -26   4  -4      268.89      264.25     15.07 o 
 -24   4  -4      336.27      347.23     13.64 o 
 -22   4  -4        3.41        5.53      2.99 o 
 -20   4  -4      193.60      194.65      9.16 o 
 -18   4  -4      616.38      602.47     17.86 o 
 -16   4  -4       70.36       72.22      5.39 o 
 -14   4  -4      641.70      628.95     17.95 o 
 -12   4  -4        3.26        1.11      1.83 o 
 -10   4  -4      733.50      712.27     19.02 o 
  -8   4  -4      458.52      439.88     13.12 o 
  -6   4  -4        1.85        2.17      1.71 o 
  -4   4  -4      665.99      682.19     17.85 o 
  -2   4  -4      879.90      930.96     22.92 o 
   0   4  -4      305.68      303.66     12.48 o 
   2   4  -4      410.00      428.49     15.68 o 
   4   4  -4      877.44      855.61     27.67 o 
   6   4  -4      167.95      150.77      8.18 o 
   8   4  -4     1492.09     1551.41     45.60 o 
  10   4  -4      313.34      346.11     14.23 o 
  12   4  -4      452.44      453.37     18.34 o 
  14   4  -4      131.54      122.08      8.69 o 
  16   4  -4       51.03       42.15      6.24 o 
  18   4  -4      365.73      375.10     17.72 o 
  20   4  -4       50.17       53.07      7.50 o 
  22   4  -4      279.33      291.72     16.15 o 
  24   4  -4       81.12       98.27     10.81 o 
  26   4  -4        0.41       -1.65      3.52 o 
  28   4  -4       97.90      107.61     12.36 o 
 -23   5  -4      350.14      325.16     16.39 o 
 -21   5  -4      508.17      520.29     21.47 o 
 -19   5  -4      567.25      602.29     23.17 o 
 -17   5  -4       33.72       30.52      4.30 o 
 -15   5  -4      262.04      253.66     10.29 o 
 -13   5  -4      122.04      131.66      6.91 o 
 -11   5  -4      257.99      240.53      9.57 o 
  -9   5  -4      287.83      281.99     10.32 o 
  -7   5  -4      542.34      534.82     15.84 o 
  -5   5  -4      264.49      278.68     14.25 o 
  -3   5  -4      359.14      352.03     11.82 o 
  -1   5  -4      165.67      173.39      8.82 o 
   1   5  -4     1390.69     1379.33     32.60 o 
   3   5  -4      603.17      613.02     19.86 o 
   5   5  -4      389.52      388.11     12.66 o 
   7   5  -4      294.07      333.83     14.63 o 
   9   5  -4      374.67      398.52     16.64 o 
  11   5  -4      451.82      438.16     18.73 o 
  13   5  -4      213.50      217.52     12.24 o 
  15   5  -4      202.07      193.77     11.99 o 
  17   5  -4      388.18      373.48     18.31 o 
  19   5  -4       89.06       86.88      9.68 o 
  21   5  -4       16.32       20.05      5.54 o 
  23   5  -4      143.97      135.24     11.53 o 
  25   5  -4      405.86      451.89     22.90 o 
 -16   6  -4      101.62      105.45      8.08 o 
 -14   6  -4      366.00      394.55     16.61 o 
 -12   6  -4      400.40      412.86     16.77 o 
 -10   6  -4       82.32       96.65      7.02 o 
  -8   6  -4      190.42      187.03     10.61 o 
  -6   6  -4      285.13      291.91     16.82 o 
  -4   6  -4     1117.31     1138.37     29.54 o 
  -2   6  -4      774.06      737.86     20.79 o 
   0   6  -4      138.80      144.24     10.52 o 
   2   6  -4      194.38      205.47     11.12 o 
   4   6  -4      133.76      148.53      9.45 o 
   6   6  -4      602.20      617.10     23.63 o 
   8   6  -4      241.49      242.76     13.08 o 
  10   6  -4      519.28      510.28     21.64 o 
  12   6  -4      705.85      703.07     26.85 o 
  14   6  -4      223.71      212.54     13.15 o 
  16   6  -4      110.52      118.13      9.93 o 
  18   6  -4       48.72       44.58      7.53 o 
 -35   1  -3      129.31      133.22      9.91 o 
 -33   1  -3       98.34       99.95      8.49 o 
 -31   1  -3       19.61       20.33      4.71 o 
 -29   1  -3      394.21      383.29     16.35 o 
 -27   1  -3       78.30       62.26      6.87 o 
 -25   1  -3       54.66       55.69      6.32 o 
 -23   1  -3       19.59       18.05      2.96 o 
 -21   1  -3     1464.37     1485.15     22.71 o 
 -19   1  -3       73.51       66.70      2.64 o 
 -17   1  -3      597.75      608.31     10.25 o 
 -15   1  -3      267.25      266.43      6.36 o 
 -13   1  -3      242.96      235.58      4.11 o 
 -11   1  -3      640.43      636.46     11.30 o 
  -9   1  -3     1477.40     1675.08     26.56 o 
  -7   1  -3      718.91      739.67     29.52 o 
  -5   1  -3      695.99      722.42     14.18 o 
  -3   1  -3      633.99      642.72     16.01 o 
  -1   1  -3     4893.69     5247.80    133.08 o 
   1   1  -3     3061.77     3361.28     88.26 o 
   3   1  -3     8343.36     8238.62    217.93 o 
   5   1  -3      428.41      437.96     12.94 o 
   7   1  -3      455.02      450.16     14.55 o 
   9   1  -3      425.63      483.12     10.88 o 
  11   1  -3      417.95      371.40      9.10 o 
  13   1  -3      292.99      358.97      8.93 o 
  15   1  -3      348.39      359.26      9.22 o 
  17   1  -3     2196.17     2254.60     59.96 o 
  19   1  -3      111.52      117.57      6.37 o 
  21   1  -3      845.55      854.48     15.89 o 
  23   1  -3     1428.56     1422.57     29.19 o 
  25   1  -3     1022.82      965.31     37.74 o 
  27   1  -3      190.18      191.22      8.42 o 
  29   1  -3      201.20      200.40      7.46 o 
  31   1  -3      319.67      325.43     10.16 o 
  33   1  -3      914.94      893.44     32.52 o 
  35   1  -3      112.55      115.25      9.86 o 
 -32   2  -3       72.91       73.49      8.49 o 
 -30   2  -3      352.99      338.67     16.45 o 
 -28   2  -3      120.01      115.42      9.07 o 
 -26   2  -3      539.05      520.46     14.99 o 
 -24   2  -3      516.93      498.76     14.79 o 
 -22   2  -3      970.88      895.24     18.24 o 
 -20   2  -3       10.05       17.14      2.32 o 
 -18   2  -3      758.17      786.58     15.98 o 
 -16   2  -3     1052.22     1038.94     19.46 o 
 -14   2  -3      887.58      893.91     16.88 o 
 -12   2  -3      586.36      565.10     11.18 o 
 -10   2  -3     1715.30     1894.62     31.80 o 
  -8   2  -3     2478.76     2527.17     68.28 o 
  -6   2  -3      874.68      903.96     26.32 o 
   4   2  -3      848.78      764.09     23.14 o 
   6   2  -3      496.85      519.60     17.00 o 
   8   2  -3     3330.14     3676.72    101.03 o 
  10   2  -3      136.16      132.44      7.21 o 
  12   2  -3     1284.03     1272.54     39.29 o 
  14   2  -3     2126.02     2052.68     59.94 o 
  16   2  -3     1476.12     1468.13     45.92 o 
  18   2  -3     1076.31      978.81     32.59 o 
  20   2  -3      595.74      565.39     22.46 o 
  22   2  -3      237.65      233.83     13.11 o 
  24   2  -3       96.95       98.15      8.73 o 
  26   2  -3      717.93      727.72     25.66 o 
  28   2  -3      304.69      292.11     15.06 o 
  30   2  -3      230.72      235.91     13.86 o 
  32   2  -3       49.98       54.35      8.21 o 
  34   2  -3      126.86      126.83     10.65 o 
 -31   3  -3      296.59      296.74     27.46 o 
 -29   3  -3      257.75      250.44     10.18 o 
 -27   3  -3      723.70      726.68     16.93 o 
 -25   3  -3      322.75      344.93     10.11 o 
 -23   3  -3      514.94      514.17     12.71 o 
 -21   3  -3      151.58      146.72      5.74 o 
 -19   3  -3      448.70      467.24     15.60 o 
 -17   3  -3      520.54      435.47     13.53 o 
 -15   3  -3      516.84      517.70     14.85 o 
 -13   3  -3     2738.50     2715.59     57.94 o 
 -11   3  -3     2429.39     2491.67     53.30 o 
  -9   3  -3     1640.52     1228.98    105.05 o 
  -5   3  -3     2861.28     2658.86    241.66 o 
  -3   3  -3     1414.92     1426.92     40.48 o 
  -1   3  -3     1593.60     1633.54     46.68 o 
   1   3  -3     2718.38     2987.49     80.67 o 
   3   3  -3     1178.01     1278.32     37.03 o 
  11   3  -3     2527.38     2522.98     72.20 o 
  13   3  -3     2680.03     2757.03     75.00 o 
  15   3  -3      208.50      191.49     10.76 o 
  17   3  -3       50.40       69.51      7.31 o 
  19   3  -3      902.27      901.25     31.83 o 
  21   3  -3      916.08      908.39     33.04 o 
  23   3  -3      635.06      671.88     26.68 o 
  25   3  -3      122.73      129.45     10.66 o 
  27   3  -3      660.35      683.18     28.37 o 
 -28   4  -3      167.22      160.91     11.58 o 
 -26   4  -3      117.04      126.73     10.10 o 
 -24   4  -3      502.22      530.62     17.59 o 
 -22   4  -3      272.51      299.03     11.79 o 
 -20   4  -3      300.13      305.08     18.99 o 
 -18   4  -3      378.18      359.87     12.48 o 
 -16   4  -3     1207.95     1176.39     29.00 o 
 -14   4  -3      218.99      220.24      8.62 o 
 -12   4  -3      370.69      346.62     11.15 o 
 -10   4  -3       55.88       62.27      4.35 o 
  -8   4  -3     1088.53     1054.90     25.01 o 
  -6   4  -3     1057.48      980.29     23.78 o 
  -4   4  -3      103.41      110.54      5.71 o 
  -2   4  -3      269.90      278.12     11.80 o 
   0   4  -3      984.09      981.98     23.73 o 
   2   4  -3      154.06      151.35      6.16 o 
   4   4  -3      859.58      848.06     20.69 o 
   6   4  -3     2361.29     2414.18     51.73 o 
   8   4  -3     1465.97     1458.97     32.12 o 
  10   4  -3      198.41      183.55      9.91 o 
  12   4  -3       23.34       22.36      4.15 o 
  14   4  -3      369.07      393.94     16.60 o 
  16   4  -3     1198.87     1132.33     38.47 o 
  18   4  -3      390.43      389.64     18.01 o 
  20   4  -3      107.32      110.61      9.56 o 
  22   4  -3      398.41      440.29     20.41 o 
  24   4  -3      382.16      412.38     20.12 o 
  26   4  -3      186.37      183.46     13.76 o 
  28   4  -3      106.82      134.39     12.06 o 
 -23   5  -3       46.15       44.79      6.77 o 
 -21   5  -3      750.47      709.39     26.70 o 
 -19   5  -3      360.45      362.82     13.35 o 
 -17   5  -3      183.52      189.34     10.30 o 
 -15   5  -3      287.11      290.95     11.00 o 
 -13   5  -3       16.60       15.89      3.03 o 
 -11   5  -3       50.67       48.28      4.42 o 
  -9   5  -3      226.73      220.14      8.54 o 
  -7   5  -3      377.56      393.16     12.47 o 
  -5   5  -3       38.24       31.74      7.15 o 
  -3   5  -3      240.00      230.04      8.77 o 
  -1   5  -3      743.82      751.30     19.93 o 
   1   5  -3     1656.19     1741.09     39.80 o 
   3   5  -3     1560.46     1563.08     35.76 o 
   5   5  -3      205.85      208.07      8.24 o 
   7   5  -3      160.75      159.79      9.01 o 
   9   5  -3       20.08       19.13      3.94 o 
  11   5  -3      601.03      601.43     22.44 o 
  13   5  -3      112.47      101.48      8.13 o 
  15   5  -3      121.20      120.52      9.24 o 
  17   5  -3      131.37      123.90      9.70 o 
  19   5  -3      210.40      237.63     14.07 o 
  21   5  -3      152.41      134.84     11.08 o 
  23   5  -3      169.20      163.76     12.78 o 
  25   5  -3      321.66      340.71     19.33 o 
 -16   6  -3      194.48      221.79     11.46 o 
 -14   6  -3      288.34      292.02     13.32 o 
 -12   6  -3       19.93       19.32      3.83 o 
 -10   6  -3       44.80       50.33     13.62 o 
  -8   6  -3       67.06       67.06      5.09 o 
  -6   6  -3       15.15        9.98      2.75 o 
  -4   6  -3      237.40      256.72      9.84 o 
  -2   6  -3      309.05      315.02     15.16 o 
   0   6  -3      139.75      141.63      7.14 o 
   2   6  -3      275.77      290.21     13.13 o 
   4   6  -3      115.35      127.09      8.34 o 
   6   6  -3      265.49      252.21     12.70 o 
   8   6  -3       51.73       54.29      6.52 o 
  10   6  -3       45.01       42.54      6.03 o 
  12   6  -3       91.65       96.41      8.32 o 
  14   6  -3       62.32       60.29      7.61 o 
  16   6  -3       66.42       67.26      8.43 o 
  18   6  -3        3.42        3.22      3.91 o 
 -30   0  -2       72.04       64.12      5.88 o 
 -28   0  -2     1146.66     1129.49     34.57 o 
 -26   0  -2      385.79      384.78     14.70 o 
 -24   0  -2     1132.75     1125.96     34.55 o 
 -22   0  -2      208.27      222.53      9.86 o 
 -20   0  -2      983.55      985.70     30.75 o 
 -18   0  -2      545.84      563.32     11.37 o 
 -16   0  -2     8962.24     9262.63    250.05 o 
 -14   0  -2     5765.53     5160.22    715.66 o 
 -12   0  -2     2105.64     2135.23     43.89 o 
 -10   0  -2      646.95      654.39     19.50 o 
  -8   0  -2     5250.63     5539.89    145.97 o 
  -6   0  -2     2132.65     2062.26     55.23 o 
  -4   0  -2     3118.80     3124.38     82.41 o 
  -2   0  -2     2035.98     2359.62     63.18 o 
   4   0  -2    22755.43    25359.23    651.62 o 
   6   0  -2     1138.43     1275.13     35.20 o 
   8   0  -2    16106.04    16268.37    432.45 o 
  10   0  -2      414.49      384.11     12.65 o 
  12   0  -2     2936.84     2779.63     73.12 o 
  14   0  -2      962.71     1062.28     31.50 o 
  16   0  -2     1194.46     1221.43     35.31 o 
  18   0  -2     1202.66     1278.45     36.85 o 
  20   0  -2      908.60      907.61     28.71 o 
  22   0  -2      891.63      894.94     27.82 o 
  24   0  -2     3988.59     4155.38    113.21 o 
  26   0  -2      666.41      660.36     22.79 o 
  28   0  -2     2545.46     2571.69     73.18 o 
  30   0  -2     1481.43     1444.35     44.06 o 
  32   0  -2      136.37      147.98      9.72 o 
  34   0  -2      390.50      398.52     16.89 o 
  36   0  -2      398.17      390.36     16.73 o 
 -35   1  -2       30.80       36.23      5.99 o 
 -33   1  -2      570.51      582.85     22.16 o 
 -31   1  -2      263.84      253.82     13.03 o 
 -29   1  -2      206.38      193.25     11.05 o 
 -27   1  -2       91.67      101.47      7.52 o 
 -25   1  -2      204.68      169.38      9.90 o 
 -23   1  -2      664.39      622.46     15.89 o 
 -21   1  -2     1337.40     1345.84     24.86 o 
 -19   1  -2     1205.29     1186.07     18.08 o 
 -17   1  -2      492.00      473.94      8.24 o 
 -15   1  -2      362.53      377.75      6.82 o 
 -13   1  -2     1977.32     2031.28     29.02 o 
 -11   1  -2     3171.70     3370.39     47.12 o 
  -9   1  -2     1926.03     2040.36     31.47 o 
  -7   1  -2      461.86      428.39      9.15 o 
   5   1  -2     6266.54     6614.18    173.39 o 
   7   1  -2     4894.37     5108.83    132.74 o 
   9   1  -2     1192.00     1212.42     35.31 o 
  11   1  -2      929.37      912.02     18.64 o 
  13   1  -2     3221.84     3435.91     65.80 o 
  15   1  -2      427.26      447.55     11.21 o 
  17   1  -2      168.96      158.95      5.68 o 
  19   1  -2     2459.27     2407.45     49.19 o 
  21   1  -2      503.86      503.24     10.65 o 
  23   1  -2     1440.12     1368.38     37.13 o 
  25   1  -2      505.40      499.28     24.79 o 
  27   1  -2      291.93      306.83     14.08 o 
  29   1  -2      946.18      959.77     56.19 o 
  31   1  -2      217.07      199.35     11.16 o 
  33   1  -2       71.14       66.61      5.01 o 
  35   1  -2      504.83      469.75     20.04 o 
 -32   2  -2       34.49       34.38      6.28 o 
 -30   2  -2      134.15      124.06      9.44 o 
 -28   2  -2      242.80      224.24      9.00 o 
 -26   2  -2      583.23      601.76     16.36 o 
 -24   2  -2       65.53       70.85      4.47 o 
 -22   2  -2      175.95      212.71      6.79 o 
 -20   2  -2       29.88       37.75      3.08 o 
 -18   2  -2     1034.47      969.83     18.76 o 
 -16   2  -2      459.52      427.08      9.54 o 
 -14   2  -2      408.03      430.36      9.20 o 
 -12   2  -2       95.22      100.75      3.40 o 
 -10   2  -2     3373.40     3494.75     56.89 o 
  -8   2  -2     2762.48     2959.61     59.21 o 
  -4   2  -2      597.44      645.95     18.70 o 
  -2   2  -2     1132.04     1134.42     31.79 o 
   0   2  -2      925.58      958.27     27.01 o 
   2   2  -2     3006.68     3129.38     83.43 o 
   4   2  -2     2252.74     2479.19     67.57 o 
   6   2  -2     3010.79     2630.61     78.76 o 
   8   2  -2      322.83      401.63     14.02 o 
  10   2  -2     2649.67     2937.13     81.10 o 
  12   2  -2      840.45      861.95     27.19 o 
  14   2  -2     3106.79     2946.85     81.55 o 
  16   2  -2      133.66      125.11      8.11 o 
  18   2  -2     3134.92     3156.82     90.19 o 
  20   2  -2      304.97      303.33     14.78 o 
  22   2  -2       25.02       16.54      4.62 o 
  24   2  -2      268.58      269.93     14.69 o 
  28   2  -2      184.03      161.07     12.01 o 
  30   2  -2       43.58       54.21      8.22 o 
  32   2  -2      456.93      476.13     20.52 o 
  34   2  -2      432.93      436.20     19.41 o 
 -31   3  -2      227.15      216.78      9.69 o 
 -29   3  -2      100.36      117.59      6.89 o 
 -27   3  -2       29.07       30.52      3.64 o 
 -25   3  -2      123.08      119.17      5.56 o 
 -23   3  -2      156.90      152.07      6.00 o 
 -21   3  -2       21.68       16.19      2.47 o 
 -19   3  -2        7.20        6.34      4.43 o 
 -17   3  -2      131.76      115.97      5.91 o 
 -15   3  -2     1592.59     1616.01     37.09 o 
 -13   3  -2      279.75      254.35     15.93 o 
 -11   3  -2      936.29      959.11     25.78 o 
  -9   3  -2       49.43       42.30      3.40 o 
  -7   3  -2       68.32       64.25      3.53 o 
  -5   3  -2        6.91        4.68      1.33 o 
  -3   3  -2       30.95       42.39     12.77 o 
  -1   3  -2       21.70       23.03      2.18 o 
   1   3  -2     1897.10     2057.51     56.22 o 
   3   3  -2      352.42      390.67     12.99 o 
   5   3  -2      353.15      394.17     12.98 o 
  11   3  -2      306.92      302.73     12.45 o 
  13   3  -2     1041.15      984.60     31.31 o 
  15   3  -2      354.95      336.85     14.68 o 
  17   3  -2      508.05      497.75     19.80 o 
  19   3  -2       15.27       21.49      4.80 o 
  21   3  -2       22.74       19.11      4.90 o 
  23   3  -2        3.04        1.96      3.56 o 
  25   3  -2      129.57      120.52     10.41 o 
  27   3  -2      210.38      217.97     14.43 o 
 -28   4  -2      166.26      164.29     11.51 o 
 -26   4  -2       16.17       16.87      3.97 o 
 -24   4  -2       63.04       69.80      6.51 o 
 -22   4  -2      152.59      134.56      7.63 o 
 -20   4  -2     1476.30     1462.96     35.41 o 
 -18   4  -2      529.82      510.50     27.42 o 
 -16   4  -2      602.07      611.50     17.07 o 
 -14   4  -2      171.96      169.65     11.76 o 
 -12   4  -2      234.51      202.76     11.35 o 
 -10   4  -2       20.24       13.47      2.32 o 
  -8   4  -2      332.10      307.06     19.48 o 
  -6   4  -2      651.72      679.63     17.24 o 
  -4   4  -2      768.32      791.11     19.52 o 
  -2   4  -2      569.07      586.40     14.97 o 
   0   4  -2       78.88       73.86      3.98 o 
   2   4  -2      860.05      857.68     20.21 o 
   4   4  -2      142.40      147.08      5.83 o 
   6   4  -2     2494.42     2573.01     53.89 o 
   8   4  -2     1249.21     1267.91     56.30 o 
  10   4  -2     1230.58     1209.07     36.70 o 
  12   4  -2       88.73       90.12      6.78 o 
  14   4  -2      269.96      267.23     12.92 o 
  16   4  -2       25.52       26.96      4.97 o 
  18   4  -2      534.60      517.60     21.69 o 
  20   4  -2       63.90       61.04      7.83 o 
  22   4  -2      376.16      397.77     19.21 o 
  24   4  -2       56.26       50.85      7.88 o 
  26   4  -2      347.70      387.78     20.31 o 
  28   4  -2      202.95      197.34     14.61 o 
  30   4  -2      192.08      203.67     15.35 o 
 -25   5  -2      731.48      672.47     26.42 o 
 -23   5  -2      199.35      185.84     11.75 o 
 -21   5  -2      132.50      122.94      8.82 o 
 -19   5  -2      256.79      267.15     10.84 o 
 -17   5  -2      165.44      172.88      8.28 o 
 -15   5  -2      499.28      508.33     15.56 o 
 -13   5  -2      194.31      181.90      7.83 o 
 -11   5  -2      221.83      209.33      8.18 o 
  -9   5  -2      384.31      388.12     11.94 o 
  -7   5  -2      221.45      211.04      7.93 o 
  -5   5  -2      214.71      220.35      8.41 o 
  -3   5  -2     1293.84     1328.97     30.76 o 
  -1   5  -2      530.70      553.76     15.29 o 
   1   5  -2      534.68      556.33     15.03 o 
   3   5  -2      199.93      217.11      8.01 o 
   5   5  -2      701.97      693.70     22.98 o 
   7   5  -2      335.30      328.79     13.67 o 
   9   5  -2      228.42      216.42     10.74 o 
  11   5  -2      700.03      694.28     24.77 o 
  13   5  -2      245.17      253.29     12.94 o 
  15   5  -2      175.37      180.64     11.17 o 
  17   5  -2      419.60      424.65     18.99 o 
  19   5  -2       62.48       67.14      8.40 o 
  21   5  -2      493.72      467.47     22.52 o 
  23   5  -2      109.65       99.91     11.11 o 
  25   5  -2       29.21       32.41      7.25 o 
 -18   6  -2      154.81      146.35      9.35 o 
 -16   6  -2      355.92      359.62     15.38 o 
 -14   6  -2      401.76      432.80     16.35 o 
 -12   6  -2      200.79      190.77      9.45 o 
 -10   6  -2      607.44      633.22     17.78 o 
  -8   6  -2      444.52      450.82     13.79 o 
  -6   6  -2      106.82      104.55      6.01 o 
  -4   6  -2      741.06      755.81     20.28 o 
  -2   6  -2       25.20       22.65      3.29 o 
   0   6  -2      179.34      182.51      7.90 o 
   2   6  -2      672.56      694.11     23.63 o 
   4   6  -2      584.44      592.00     21.05 o 
   6   6  -2       29.25       29.31      4.59 o 
   8   6  -2      346.95      337.39     14.90 o 
  10   6  -2      169.65      156.16      9.83 o 
  12   6  -2      880.36      867.05     30.86 o 
  14   6  -2       27.15       30.88      5.66 o 
  16   6  -2      903.69      861.98     32.38 o 
  18   6  -2       85.63       83.21      9.59 o 
  -1   7  -2       35.61       34.30      4.71 o 
   1   7  -2       84.31       82.61      6.65 o 
   3   7  -2       84.68       95.08      7.38 o 
 -35   1  -1      107.14      117.24      8.94 o 
 -33   1  -1      149.30      153.92     10.18 o 
 -31   1  -1       20.47       17.79      4.48 o 
 -29   1  -1      539.05      514.23     20.05 o 
 -27   1  -1       56.74       59.53      6.32 o 
 -25   1  -1        8.46        8.61      2.48 o 
 -23   1  -1      306.93      301.27      8.08 o 
 -21   1  -1      688.26      699.76     14.25 o 
 -19   1  -1      270.24      266.37      7.02 o 
 -17   1  -1      337.37      319.10      8.44 o 
 -15   1  -1      610.77      611.84     12.16 o 
 -13   1  -1      876.14      887.57     16.14 o 
 -11   1  -1     7790.36     8575.93    136.89 o 
  -9   1  -1     4026.36     4008.08     64.12 o 
  -7   1  -1     1044.42     1114.74     21.88 o 
   7   1  -1     6941.19     7157.08    188.06 o 
   9   1  -1     6481.94     7155.31    190.89 o 
  11   1  -1      258.72      271.51      6.91 o 
  13   1  -1      616.02      571.57     24.67 o 
  15   1  -1      597.02      681.08     14.75 o 
  17   1  -1     1815.80     1815.89     36.70 o 
  19   1  -1      871.49      918.59     26.41 o 
  21   1  -1      242.73      255.51      8.08 o 
  23   1  -1      181.42      169.19      7.16 o 
  25   1  -1      433.76      424.63     11.67 o 
  27   1  -1      139.14      125.26      5.89 o 
  29   1  -1      877.64      869.23     23.16 o 
  31   1  -1      172.07      172.71      6.99 o 
  33   1  -1      368.59      368.79     16.71 o 
  35   1  -1       40.19       40.80      6.95 o 
 -34   2  -1      243.91      241.55     13.72 o 
 -32   2  -1       88.59       79.47      8.50 o 
 -30   2  -1      337.22      334.68     11.74 o 
 -28   2  -1      333.35      362.37     11.93 o 
 -26   2  -1      668.61      630.07     14.48 o 
 -24   2  -1      690.36      670.59     14.79 o 
 -22   2  -1      107.58      116.94      4.89 o 
 -20   2  -1      123.42      132.27      4.94 o 
 -18   2  -1      832.67      759.81     15.31 o 
 -16   2  -1      381.62      322.65      7.83 o 
 -14   2  -1      461.89      446.27      9.44 o 
 -12   2  -1       13.52       15.65      1.55 o 
 -10   2  -1    12901.57    13609.79    215.26 o 
  -8   2  -1     1549.73     1595.06     34.52 o 
  -6   2  -1      505.12      629.04     18.89 o 
  -4   2  -1     3441.40     3631.56     72.43 o 
  -2   2  -1      608.48      621.04     13.73 o 
   0   2  -1      909.36      722.79     21.28 o 
   2   2  -1     3508.96     3507.44     92.40 o 
   4   2  -1     1301.05     1382.46     38.11 o 
   6   2  -1     3425.68     3393.39     94.54 o 
   8   2  -1       71.26       69.14      4.46 o 
  10   2  -1     1046.61     1057.46     32.89 o 
  12   2  -1     4230.51     4321.51    117.16 o 
  14   2  -1      948.45      924.40     30.27 o 
  16   2  -1     1029.73     1043.51     33.27 o 
  18   2  -1       75.85       74.94      6.76 o 
  20   2  -1     1372.60     1313.04     41.50 o 
  22   2  -1      481.62      417.05     18.96 o 
  24   2  -1      254.54      255.10     14.39 o 
  30   2  -1       87.48       89.95      9.98 o 
  32   2  -1      373.96      396.72     18.56 o 
  34   2  -1      255.65      252.59     14.84 o 
 -33   3  -1       41.51       56.92      8.11 o 
 -31   3  -1      244.07      236.09     11.32 o 
 -29   3  -1      434.49      433.72     12.04 o 
 -27   3  -1      210.44      201.29      7.50 o 
 -25   3  -1      242.69      244.92      8.04 o 
 -23   3  -1      627.33      613.57     14.25 o 
 -21   3  -1      320.73      298.41      8.40 o 
 -19   3  -1      467.70      464.76     13.91 o 
 -17   3  -1      125.56      112.63      6.51 o 
 -15   3  -1     4671.93     4694.60     98.22 o 
 -13   3  -1     1701.14     1623.15     40.78 o 
 -11   3  -1      986.33      975.26     22.47 o 
  -9   3  -1      331.98      336.25     11.47 o 
  -7   3  -1      669.87      657.95     15.98 o 
  -5   3  -1      287.34      297.37      8.38 o 
  -3   3  -1     3260.25     3330.61     54.60 o 
  -1   3  -1     2623.92     2897.46     47.31 o 
   1   3  -1     2627.96     2728.81     55.13 o 
   3   3  -1      154.71      133.04      4.46 o 
   5   3  -1     1263.52     1346.14     28.48 o 
   7   3  -1     2895.38     2922.84     60.79 o 
   9   3  -1      169.88      155.90      7.75 o 
  11   3  -1     3063.03     2895.16     82.61 o 
  13   3  -1      481.55      465.81     17.56 o 
  15   3  -1     2920.31     2912.33     83.03 o 
  17   3  -1      996.90      971.40     32.31 o 
  19   3  -1     1355.81     1293.49     42.76 o 
  21   3  -1      465.35      440.31     19.43 o 
  23   3  -1      920.44      946.38     34.45 o 
  25   3  -1      327.71      337.94     17.32 o 
  27   3  -1      455.21      477.55     22.63 o 
  33   3  -1      139.32      119.44     12.90 o 
 -30   4  -1      303.89      326.96     17.33 o 
 -28   4  -1       77.60       75.48      6.25 o 
 -26   4  -1       94.79      107.33      7.50 o 
 -24   4  -1      248.79      259.86     11.01 o 
 -22   4  -1       13.18       12.63      3.42 o 
 -20   4  -1     2069.41     1989.14     45.99 o 
 -18   4  -1      934.15      932.35     24.28 o 
 -16   4  -1      213.49      207.00      8.11 o 
 -14   4  -1      583.97      566.64     15.72 o 
 -12   4  -1       24.38       34.87      3.24 o 
 -10   4  -1      483.21      461.92     13.19 o 
  -8   4  -1      929.42      868.62     20.89 o 
  -6   4  -1      271.57      262.31      8.67 o 
  -4   4  -1      758.58      773.99     18.79 o 
  -2   4  -1      115.60      115.13      4.57 o 
   0   4  -1      965.02     1026.26     23.03 o 
   2   4  -1     1624.12     1729.17     37.19 o 
   4   4  -1     1010.16     1053.77     24.75 o 
   6   4  -1     1089.29     1124.83     42.04 o 
   8   4  -1       52.41       45.74      4.24 o 
  10   4  -1      871.94      823.17     26.09 o 
  12   4  -1      686.55      662.60     23.00 o 
  14   4  -1      347.67      334.76     15.06 o 
  16   4  -1      386.93      393.42     17.05 o 
  18   4  -1      367.58      375.66     17.47 o 
  20   4  -1      510.58      495.36     21.66 o 
  22   4  -1     1005.35     1083.00     37.54 o 
  24   4  -1      122.63      128.33     10.96 o 
  26   4  -1      407.42      432.17     21.79 o 
  28   4  -1       80.92       78.93     10.51 o 
  30   4  -1        1.12        1.18      4.71 o 
 -25   5  -1      739.03      696.13     26.97 o 
 -23   5  -1      472.91      494.63     20.69 o 
 -21   5  -1       53.94       56.04      6.71 o 
 -19   5  -1      305.26      298.95     11.55 o 
 -17   5  -1       48.68       43.82      4.53 o 
 -15   5  -1       50.55       50.38      4.55 o 
 -13   5  -1      617.57      590.54     21.94 o 
 -11   5  -1       68.50       74.52      7.49 o 
  -9   5  -1      143.55      148.40      6.32 o 
  -7   5  -1      298.31      296.06     10.67 o 
  -5   5  -1      903.35      899.58     21.95 o 
  -3   5  -1      136.63      134.67      7.96 o 
  -1   5  -1      158.42      147.52      8.31 o 
   1   5  -1      233.04      243.05      8.12 o 
   3   5  -1       55.51       55.80      3.91 o 
   5   5  -1      542.78      544.29     18.78 o 
   7   5  -1      413.57      405.22     15.26 o 
   9   5  -1      266.12      269.26     12.25 o 
  11   5  -1      286.57      258.20     12.21 o 
  13   5  -1      350.10      374.17     16.37 o 
  15   5  -1       19.02       23.39      4.84 o 
  17   5  -1      898.24      903.04     32.62 o 
  19   5  -1       96.51      103.18      9.02 o 
  21   5  -1      540.50      518.72     23.49 o 
  23   5  -1       73.19       86.98     10.37 o 
  25   5  -1      104.63       91.90     11.29 o 
 -18   6  -1      107.64      123.42      8.60 o 
 -16   6  -1       17.55       16.72      4.05 o 
 -14   6  -1       17.42       20.31      3.86 o 
 -12   6  -1       93.46       99.99     13.12 o 
 -10   6  -1      169.13      163.33      7.16 o 
  -8   6  -1      108.33      109.77      5.78 o 
  -6   6  -1        8.18        7.65      2.24 o 
  -4   6  -1       43.82       49.71      3.95 o 
  -2   6  -1      149.86      156.57      7.35 o 
   0   6  -1      384.89      401.84     14.95 o 
   2   6  -1       22.94       22.13      3.50 o 
   4   6  -1      110.56      109.91      6.86 o 
   6   6  -1       52.15       58.19      5.77 o 
   8   6  -1       98.33       97.57      7.02 o 
  10   6  -1        4.53        8.15      3.29 o 
  12   6  -1      286.56      287.11     14.05 o 
  14   6  -1       55.67       59.63      7.35 o 
  16   6  -1       24.31       31.16      5.88 o 
  18   6  -1      132.96      117.37     10.07 o 
  -3   7  -1       61.75       65.30      5.28 o 
  -1   7  -1      195.27      208.19      9.57 o 
   1   7  -1       45.40       39.48      4.76 o 
   3   7  -1       70.82       64.90      6.08 o 
   5   7  -1        6.77        6.17      3.14 o 
 -28   0   0      384.52      393.71     14.69 o 
 -26   0   0      406.65      401.29     14.80 o 
 -24   0   0     1706.78     1670.30     48.70 o 
 -22   0   0     1385.03     1321.86     39.64 o 
 -20   0   0     1900.08     1942.77     33.66 o 
 -18   0   0       69.20       73.60      3.05 o 
 -16   0   0     5462.82     5598.84    106.25 o 
 -14   0   0     2347.88     2603.61     42.59 o 
 -12   0   0     2828.01     2878.57     88.25 o 
 -10   0   0     1898.09     1987.80     61.42 o 
  -8   0   0     3234.27     3217.93     97.49 o 
  -6   0   0     2827.53     2790.63    103.04 o 
  -4   0   0     1472.85     1469.33     29.38 o 
  -2   0   0     3468.41     3443.96    102.88 o 
  12   0   0     2821.62     2880.38     77.63 o 
  14   0   0     2314.85     2522.58     70.22 o 
  16   0   0     5366.51     5593.96    148.90 o 
  18   0   0       86.99       99.49      7.04 o 
  20   0   0     1942.54     2056.28     56.11 o 
  22   0   0     1355.48     1413.94     40.61 o 
  24   0   0     1751.39     1735.95     49.60 o 
  26   0   0      395.33      392.40     15.71 o 
  28   0   0      392.66      388.17     15.84 o 
  30   0   0     1373.02     1401.00     42.92 o 
  32   0   0      331.17      327.70     14.86 o 
  34   0   0      358.08      362.20     15.88 o 
  36   0   0      267.70      281.52     13.60 o 
 -33   1   0      171.65      157.80     10.02 o 
 -31   1   0      115.91      123.89      8.78 o 
 -29   1   0      183.71      176.63     10.29 o 
 -27   1   0      417.87      404.44     16.28 o 
 -25   1   0     1603.97     1503.41     32.91 o 
 -23   1   0      264.58      262.29      7.35 o 
 -21   1   0     1423.24     1452.38     26.16 o 
 -19   1   0     1476.99     1497.43     26.52 o 
 -17   1   0      925.10      913.41     17.20 o 
 -15   1   0     1233.10     1213.91     18.80 o 
 -13   1   0       53.14       51.65      2.65 o 
 -11   1   0     3478.13     3666.22     59.14 o 
  -9   1   0       31.20       29.21      1.56 o 
  -7   1   0      151.22      148.18      3.77 o 
  -5   1   0    49615.20    47938.20   1439.30 o 
  -3   1   0     1102.07     1049.78     34.02 o 
  -1   1   0      282.25      291.29     10.69 o 
   1   1   0      263.25      288.51     10.26 o 
   9   1   0       25.67       20.46      1.49 o 
  11   1   0     3396.79     3622.77     69.30 o 
  13   1   0       58.66       55.77      3.68 o 
  15   1   0     1267.73     1259.71     25.52 o 
  17   1   0      923.05      924.18     20.01 o 
  19   1   0     1474.32     1466.83     30.88 o 
  21   1   0     1402.29     1426.76     33.60 o 
  23   1   0      275.43      254.20     10.52 o 
  25   1   0     1619.62     1544.91     31.81 o 
  27   1   0      409.24      392.03     11.03 o 
  29   1   0      186.70      187.40      7.24 o 
  31   1   0      117.33      124.40      6.00 o 
  33   1   0      156.49      162.92     11.10 o 
  35   1   0      539.32      528.08     21.55 o 
 -34   2   0      444.33      479.41     20.55 o 
 -32   2   0      122.66      136.44      9.96 o 
 -30   2   0      419.80      421.34     13.21 o 
 -28   2   0      210.76      224.73      8.87 o 
 -26   2   0      277.81      297.00      8.74 o 
 -24   2   0      569.93      560.25     12.87 o 
 -22   2   0      198.16      171.76      5.89 o 
 -20   2   0      675.34      615.06     16.58 o 
 -18   2   0      305.67      277.19      7.31 o 
 -16   2   0      581.11      589.16     12.01 o 
 -14   2   0       72.07       44.24      2.54 o 
 -12   2   0      468.70      467.68      9.39 o 
 -10   2   0    13965.21    14766.01    292.88 o 
  -8   2   0      990.66     1035.99     23.29 o 
  -6   2   0     7541.16     8415.97    166.96 o 
  -4   2   0     1128.27     1214.02     41.07 o 
  -2   2   0     2253.98     2460.72     76.23 o 
   0   2   0      179.06      185.82      8.79 o 
   2   2   0     2245.02     2379.41     74.87 o 
   4   2   0     1112.56     1230.11     25.56 o 
   6   2   0     7447.98     8326.62    166.26 o 
   8   2   0     1024.09     1104.13     41.45 o 
  10   2   0    14033.79    14959.56    294.92 o 
  12   2   0      452.31      469.05     16.58 o 
  14   2   0       72.52       59.21      5.08 o 
  16   2   0      569.16      568.81     21.08 o 
  18   2   0      313.82      296.32     13.48 o 
  20   2   0      676.35      605.75     23.29 o 
  22   2   0      205.29      182.42     11.03 o 
  24   2   0      553.53      530.21     22.82 o 
  30   2   0      427.67      410.82     19.44 o 
  32   2   0      124.43      116.69     11.28 o 
  34   2   0      459.07      474.52     21.24 o 
 -33   3   0      115.56      122.99      7.32 o 
 -31   3   0      254.97      258.31     10.35 o 
 -29   3   0      130.49      155.55      6.73 o 
 -27   3   0      107.23      110.53      5.59 o 
 -25   3   0       24.40       27.48      3.16 o 
 -23   3   0      155.57      171.51      6.30 o 
 -21   3   0       12.26       14.60      4.05 o 
 -19   3   0      193.11      164.04      5.71 o 
 -17   3   0      627.30      676.70     26.54 o 
 -15   3   0     2918.17     2794.61     60.70 o 
 -13   3   0      687.67      632.11     16.17 o 
  -7   3   0       20.70       20.59      1.86 o 
  -5   3   0      157.19      165.58      5.60 o 
  -3   3   0       17.61       25.43      4.57 o 
  -1   3   0     1827.65     1949.94     64.40 o 
   1   3   0     1823.35     1973.85     63.97 o 
   3   3   0       17.44       18.18      1.13 o 
   5   3   0      158.21      169.10      5.26 o 
   7   3   0       20.39       24.10      2.23 o 
  11   3   0      339.17      195.44      9.01 o 
  13   3   0      686.60      648.48     22.21 o 
  15   3   0     2926.13     2985.24     82.37 o 
  17   3   0      623.35      671.01     24.41 o 
  19   3   0      190.99      196.76     11.16 o 
  21   3   0       11.85        9.86      3.79 o 
  23   3   0      153.62      163.35     11.48 o 
  25   3   0       23.59       25.43      5.80 o 
  27   3   0      109.70      111.31     10.24 o 
  33   3   0      113.45      105.22     12.82 o 
 -30   4   0      504.97      501.67     15.81 o 
 -28   4   0       99.95      104.73      6.85 o 
 -26   4   0      343.47      343.66     13.29 o 
 -24   4   0      305.83      329.95     12.87 o 
 -22   4   0      796.39      775.53     21.80 o 
 -20   4   0      520.29      489.45     15.31 o 
 -18   4   0      191.98      180.26      7.89 o 
 -16   4   0      163.34      143.76      9.33 o 
 -14   4   0      327.13      314.18     10.10 o 
 -12   4   0       64.58       69.19      4.07 o 
 -10   4   0       43.88       45.24      3.17 o 
  -8   4   0      151.08      132.86      7.50 o 
  -6   4   0      977.57      943.44     21.90 o 
  -4   4   0      316.78      346.85      6.77 o 
  -2   4   0      805.19      822.23     32.52 o 
   0   4   0      315.07      322.88      8.35 o 
   2   4   0      793.97      821.70     18.77 o 
   4   4   0      302.60      327.82      9.27 o 
   6   4   0      989.59      966.89     21.98 o 
   8   4   0      146.24      127.97      6.89 o 
  10   4   0       49.68       56.63      4.85 o 
  12   4   0       70.63       72.88      5.86 o 
  14   4   0      332.47      327.66     14.32 o 
  16   4   0      162.22      120.63      8.67 o 
  18   4   0      186.70      184.93     11.37 o 
  20   4   0      503.30      480.69     21.08 o 
  22   4   0      812.32      773.92     29.93 o 
  24   4   0      293.87      328.35     17.69 o 
  26   4   0      355.47      367.87     19.28 o 
  28   4   0       99.82      107.03     11.91 o 
  30   4   0      505.19      516.81     25.44 o 
 -25   5   0      589.76      593.10     23.35 o 
 -23   5   0      135.66      147.23      9.81 o 
 -21   5   0      168.99      165.97     10.11 o 
 -19   5   0       78.48       85.71      5.97 o 
 -17   5   0      128.64      141.11      7.10 o 
 -15   5   0      244.08      239.32      9.17 o 
 -13   5   0      309.60      308.60     10.30 o 
 -11   5   0      382.87      345.81     12.04 o 
  -9   5   0      896.59      878.33     21.41 o 
  -7   5   0      207.74      221.90      7.43 o 
  -5   5   0      138.68      139.55      5.46 o 
  -3   5   0      398.88      406.94     11.08 o 
  -1   5   0      369.84      373.03     10.44 o 
   1   5   0      383.45      390.03     10.92 o 
   3   5   0      387.15      390.43     11.21 o 
   5   5   0      152.31      144.14      7.17 o 
   7   5   0      200.17      216.98      9.80 o 
   9   5   0      882.83      849.88     28.04 o 
  11   5   0      392.40      377.98     15.21 o 
  13   5   0      306.09      328.23     14.56 o 
  15   5   0      245.76      256.73     13.10 o 
  17   5   0      139.14      151.00     10.34 o 
  19   5   0       71.64       83.25      9.22 o 
  21   5   0      180.10      171.36     12.28 o 
  23   5   0      132.80      148.28     12.17 o 
  25   5   0      573.73      565.21     26.22 o 
 -18   6   0       57.38       62.94      6.61 o 
 -16   6   0      308.19      290.43     12.91 o 
 -14   6   0      339.23      332.56     13.05 o 
 -12   6   0      338.26      332.15     20.49 o 
 -10   6   0      154.49      155.43      8.35 o 
  -8   6   0      472.46      487.67     13.86 o 
  -6   6   0       75.56       74.53      4.43 o 
  -4   6   0      647.64      665.94     17.56 o 
  -2   6   0      103.48      102.66      8.10 o 
   0   6   0      637.85      658.30     20.89 o 
   2   6   0      117.08      117.08      6.35 o 
   4   6   0      638.92      688.05     22.16 o 
   6   6   0       81.50       79.71      5.87 o 
   8   6   0      461.55      482.68     18.35 o 
  10   6   0      152.56      150.76      9.19 o 
  12   6   0      340.46      351.82     15.68 o 
  14   6   0      327.78      301.49     15.21 o 
  16   6   0      327.80      315.38     15.85 o 
  18   6   0       60.13       63.57      8.22 o 
  -5   7   0      352.57      372.02     12.89 o 
  -3   7   0      121.03      122.47      6.33 o 
  -1   7   0       74.37       77.59      5.43 o 
   1   7   0       73.91       79.91      5.78 o 
   3   7   0      114.68      101.59      6.90 o 
   5   7   0      340.50      352.65     14.73 o 
 -33   1   1      359.00      341.12     15.31 o 
 -31   1   1      165.71      153.48      9.73 o 
 -29   1   1      891.57      865.09     29.08 o 
 -27   1   1      142.30      137.16      6.35 o 
 -25   1   1      438.90      454.24     12.59 o 
 -23   1   1      188.18      183.23      5.88 o 
 -21   1   1      238.51      253.97      6.96 o 
 -19   1   1      848.15      905.07     21.43 o 
 -17   1   1     1833.43     1811.41     31.29 o 
 -15   1   1      575.29      634.72     10.77 o 
 -13   1   1      614.49      585.82      9.90 o 
 -11   1   1      274.25      285.65      5.18 o 
  -9   1   1     6489.05     7129.14    135.61 o 
  -7   1   1     6880.90     7237.70    142.02 o 
  -3   1   1     1427.04     1439.91     45.40 o 
  -1   1   1       66.48       65.46      3.95 o 
   1   1   1     2500.25     2810.40     84.88 o 
   3   1   1     1394.71     1564.04     47.75 o 
   7   1   1     1079.77     1138.51     32.10 o 
   9   1   1     3980.34     3967.24     75.12 o 
  11   1   1     7886.26     8642.33    161.14 o 
  13   1   1      849.44      873.80     18.58 o 
  15   1   1      635.57      629.33     14.01 o 
  17   1   1      320.69      282.30      8.22 o 
  19   1   1      278.05      273.12     16.33 o 
  21   1   1      671.26      666.59     16.25 o 
  23   1   1      306.46      295.03     11.46 o 
  25   1   1       11.18       10.78      3.27 o 
  27   1   1       53.73       52.84      7.12 o 
  29   1   1      542.28      524.06     16.25 o 
  31   1   1       18.66       12.95      5.94 o 
  33   1   1      156.78      171.52     11.34 o 
  35   1   1      108.21      119.73     10.13 o 
 -34   2   1      257.01      255.41     14.02 o 
 -32   2   1      361.67      377.29     17.55 o 
 -30   2   1       88.75       77.20      8.17 o 
 -28   2   1      460.28      450.18     13.47 o 
 -26   2   1      221.26      226.90      7.79 o 
 -24   2   1      273.71      260.71      7.80 o 
 -22   2   1      497.75      466.17     10.89 o 
 -20   2   1     1355.96     1262.50     23.65 o 
 -18   2   1       89.35       91.29      3.85 o 
 -16   2   1     1006.43     1030.32     19.13 o 
 -14   2   1      935.54      963.41     27.05 o 
 -12   2   1     4180.32     4238.85    161.39 o 
 -10   2   1     1096.10     1125.96     21.39 o 
  -8   2   1       87.80       89.01      3.68 o 
  -6   2   1     3483.56     3563.46     70.96 o 
  -4   2   1     1320.00     1365.07     45.39 o 
  -2   2   1     3478.09     3411.66    106.58 o 
   0   2   1      867.63      861.92     27.30 o 
   2   2   1      619.71      619.99     21.48 o 
   4   2   1     3349.87     3528.16     57.19 o 
   6   2   1      549.44      656.61     14.27 o 
   8   2   1     1593.89     1679.59     49.58 o 
  10   2   1    12874.47    13514.17    361.69 o 
  12   2   1       18.58       22.67      3.31 o 
  14   2   1      463.20      440.07     16.64 o 
  16   2   1      399.24      336.20     13.91 o 
  18   2   1      813.97      784.57     27.04 o 
  20   2   1      140.71      148.55      9.48 o 
  22   2   1      105.99      127.86      9.33 o 
  24   2   1      684.17      665.32     26.33 o 
  32   2   1       90.85       80.51     10.20 o 
  34   2   1      236.76      223.36     14.66 o 
 -33   3   1      152.82      161.20      8.34 o 
 -31   3   1      504.32      501.23     15.49 o 
 -29   3   1       41.52       43.24      4.10 o 
 -27   3   1      447.67      458.81     12.13 o 
 -25   3   1      311.96      313.55      9.23 o 
 -23   3   1      935.53      945.77     19.43 o 
 -21   3   1      437.36      448.15     10.86 o 
 -19   3   1     1400.12     1345.43     24.80 o 
 -17   3   1      955.20      945.99     23.46 o 
 -15   3   1     2957.09     2893.14     61.70 o 
 -13   3   1      492.87      471.17     12.71 o 
 -11   3   1     3060.38     3015.70     80.52 o 
  -9   3   1      167.02      142.74     21.11 o 
  -7   3   1     2896.04     2990.31     84.47 o 
  -5   3   1     1209.51     1257.61     45.60 o 
  -3   3   1      157.25      136.80      9.00 o 
  -1   3   1     2608.48     2581.39     85.02 o 
   1   3   1     2702.87     2959.29     91.88 o 
   3   3   1     3258.89     3394.08     54.20 o 
   5   3   1      304.18      298.69      7.79 o 
   7   3   1      641.62      620.12     14.72 o 
   9   3   1      322.40      337.69     12.66 o 
  11   3   1      929.62      901.23     29.38 o 
  13   3   1     1734.43     1667.37     48.97 o 
  15   3   1     4689.30     4869.76    131.83 o 
  17   3   1      145.91      134.06      8.70 o 
  19   3   1      454.97      427.17     18.77 o 
  21   3   1      326.82      294.21     15.08 o 
  23   3   1      618.40      676.04     26.11 o 
  25   3   1      241.73      244.71     14.61 o 
  27   3   1      219.91      228.83     14.49 o 
 -30   4   1        0.38       -2.48      2.48 o 
 -28   4   1       89.35       94.88      6.80 o 
 -26   4   1      411.72      444.30     15.38 o 
 -24   4   1      117.37      116.17      7.41 o 
 -22   4   1      974.21      990.84     26.47 o 
 -20   4   1      523.55      514.76     21.32 o 
 -18   4   1      383.31      403.71     12.77 o 
 -16   4   1      378.97      381.38     12.01 o 
 -14   4   1      372.01      362.49     10.93 o 
 -12   4   1      688.56      652.87     16.73 o 
 -10   4   1      855.17      775.90     18.99 o 
  -8   4   1       55.95       54.17      4.43 o 
  -6   4   1     1057.35     1093.71     42.42 o 
  -4   4   1     1022.96     1039.53     39.86 o 
  -2   4   1     1640.60     1711.43     59.53 o 
   0   4   1      938.66      985.12     37.41 o 
   2   4   1      126.61      124.98      4.04 o 
   4   4   1      775.85      800.57     19.95 o 
   6   4   1      278.49      269.11      7.95 o 
   8   4   1      916.66      866.46     26.86 o 
  10   4   1      498.54      478.81     16.93 o 
  12   4   1       26.62       28.42      4.14 o 
  14   4   1      561.21      589.08     21.50 o 
  16   4   1      195.70      181.85     10.82 o 
  18   4   1      944.41      949.18     32.89 o 
  20   4   1     2083.70     1988.94     61.94 o 
  22   4   1       15.24       17.02      5.02 o 
  24   4   1      236.92      262.55     15.46 o 
  26   4   1      103.85       97.68     11.01 o 
  28   4   1       84.05       81.92     10.64 o 
  30   4   1      300.23      343.43     20.13 o 
 -25   5   1      110.27      115.33      8.95 o 
 -23   5   1       79.15       90.38      7.56 o 
 -21   5   1      546.01      540.67     16.86 o 
 -19   5   1       89.56      100.19      6.41 o 
 -17   5   1      894.96      912.81     23.84 o 
 -15   5   1       16.91       18.70      3.01 o 
 -13   5   1      360.10      385.46     11.71 o 
 -11   5   1      274.74      250.40      8.33 o 
  -9   5   1      274.58      284.85      8.65 o 
  -7   5   1      415.99      405.91     13.23 o 
  -5   5   1      538.99      584.14     27.44 o 
  -3   5   1       57.43       50.87      8.47 o 
  -1   5   1      232.38      251.95     15.66 o 
   1   5   1      153.22      149.89     15.15 o 
   3   5   1      136.48      132.00      6.04 o 
   5   5   1      898.84      892.27     27.17 o 
   7   5   1      312.37      305.61     11.98 o 
   9   5   1      146.73      160.77      8.43 o 
  11   5   1       75.52       78.29      6.33 o 
  13   5   1      606.39      584.77     21.96 o 
  15   5   1       48.93       41.29      5.90 o 
  17   5   1       46.82       48.08      6.63 o 
  19   5   1      295.00      301.51     15.88 o 
  21   5   1       51.00       57.56      8.10 o 
  23   5   1      488.89      495.97     23.18 o 
  25   5   1      748.35      721.40     30.36 o 
 -18   6   1      135.37      137.31      8.45 o 
 -16   6   1       25.36       28.33      4.46 o 
 -14   6   1       54.23       65.71      5.44 o 
 -12   6   1      283.48      281.44     24.84 o 
 -10   6   1        4.79        6.36      2.03 o 
  -8   6   1       99.30      100.77      4.78 o 
  -6   6   1       51.21       41.27      3.06 o 
  -4   6   1      111.87      109.36      5.44 o 
  -2   6   1       22.26       21.53      2.45 o 
   0   6   1      385.28      419.05     13.68 o 
   2   6   1      150.03      148.58      6.98 o 
   4   6   1       44.69       37.97      4.19 o 
   6   6   1        7.94        5.56      2.46 o 
   8   6   1      108.20      108.27      7.41 o 
  10   6   1      167.87      162.42      9.52 o 
  12   6   1       93.75       88.77      7.50 o 
  14   6   1       16.69       18.99      4.60 o 
  16   6   1       17.89       20.24      5.06 o 
  18   6   1      108.95      113.24      9.84 o 
  -5   7   1        5.47        5.58      1.98 o 
  -3   7   1       69.58       78.19      4.46 o 
  -1   7   1       46.74       43.09      3.89 o 
   1   7   1      193.27      194.45      8.80 o 
   3   7   1       64.58       67.43      5.28 o 
 -22   0   2      890.61      869.34     25.97 o 
 -20   0   2      951.13      952.03     17.45 o 
 -18   0   2     1201.34     1261.05     22.29 o 
 -16   0   2     1160.12     1223.32     26.46 o 
 -14   0   2     1028.47     1116.84     26.92 o 
 -12   0   2     2893.66     2729.33    138.34 o 
 -10   0   2      457.41      412.09     31.49 o 
  -8   0   2    16009.79    16499.96    494.44 o 
  -6   0   2     1215.27     1302.20     40.85 o 
  -4   0   2    22623.83    24328.61    744.48 o 
   0   0   2    21696.23    21801.40    652.54 o 
   2   0   2     2146.85     2406.45     72.33 o 
  16   0   2     9118.97     9384.25    251.29 o 
  20   0   2      998.50     1055.19     31.52 o 
  22   0   2      183.94      206.21     10.74 o 
  24   0   2     1137.32     1153.83     35.03 o 
  26   0   2      393.66      373.39     15.31 o 
  28   0   2     1133.77     1121.19     35.20 o 
  30   0   2       85.34       74.04      7.32 o 
  32   0   2      158.40      179.33     10.82 o 
  34   0   2      262.49      266.55     13.02 o 
  36   0   2      163.06      177.90     10.49 o 
 -31   1   2      212.87      214.46     11.16 o 
 -29   1   2      946.88      922.50     30.78 o 
 -27   1   2      282.37      303.84     14.11 o 
 -25   1   2      537.32      518.49     11.81 o 
 -23   1   2     1388.69     1339.92     24.92 o 
 -21   1   2      501.14      500.66     11.10 o 
 -19   1   2     2495.99     2510.05     41.98 o 
 -17   1   2      169.71      154.61      4.01 o 
 -15   1   2      453.32      480.45      9.27 o 
 -13   1   2     3206.49     3413.90     49.19 o 
 -11   1   2      889.14      885.62     13.89 o 
  -9   1   2     1231.07     1203.74     18.06 o 
  -7   1   2     4773.02     5029.81    134.20 o 
  -5   1   2     6378.52     6669.07    130.92 o 
  -3   1   2     1280.06     1230.45     39.36 o 
  -1   1   2     2917.74     2898.03     88.21 o 
   1   1   2     7505.65     7893.32    237.87 o 
   3   1   2    13956.65    15008.27    450.04 o 
   5   1   2     6287.29     6703.47    106.98 o 
   7   1   2      447.44      412.23     13.73 o 
   9   1   2     1859.45     1976.33     38.62 o 
  11   1   2     3220.91     3484.58     83.46 o 
  13   1   2     1976.00     2059.17     40.05 o 
  15   1   2      350.98      357.24      9.30 o 
  17   1   2      480.90      448.65     15.39 o 
  19   1   2     1177.14     1143.26     39.74 o 
  21   1   2     1379.14     1364.52     28.92 o 
  23   1   2      654.51      619.61     19.84 o 
  25   1   2      215.91      212.89      9.01 o 
  27   1   2       81.08       88.65      4.95 o 
  29   1   2      208.45      213.14     12.55 o 
  31   1   2      269.82      266.16     14.15 o 
  33   1   2      562.50      553.81     22.49 o 
  35   1   2       31.66       44.37      7.32 o 
 -34   2   2      424.89      403.13     18.51 o 
 -32   2   2      457.24      463.24     18.86 o 
 -30   2   2       45.86       46.08      4.82 o 
 -28   2   2      189.08      199.02      8.32 o 
 -26   2   2       95.84       93.07      4.70 o 
 -24   2   2      276.37      279.90     11.12 o 
 -22   2   2       22.28       17.99      2.40 o 
 -20   2   2      319.88      309.91      8.14 o 
 -18   2   2     3086.88     3140.08     52.79 o 
 -16   2   2      137.47      130.45      4.38 o 
 -14   2   2     3126.23     2861.66    189.49 o 
 -12   2   2      824.92      843.85     19.70 o 
 -10   2   2     2677.23     2912.27     47.71 o 
  -8   2   2      342.51      417.18     12.38 o 
  -6   2   2     2969.26     3053.51     59.36 o 
  -4   2   2     2304.57     2469.66     78.17 o 
  -2   2   2     2962.14     3050.50     95.69 o 
   0   2   2      959.65      955.72     31.99 o 
   2   2   2     1106.77     1128.35     36.65 o 
   4   2   2      569.81      613.97     13.71 o 
   6   2   2     6929.16     7841.81    155.85 o 
   8   2   2     2742.06     2730.31    276.06 o 
  10   2   2     3429.05     3500.83     96.04 o 
  12   2   2       84.90       91.85      6.02 o 
  14   2   2      411.93      406.87     15.98 o 
  16   2   2      441.68      410.53     16.80 o 
  18   2   2     1036.99      990.51     32.70 o 
  20   2   2       27.71       24.62      4.81 o 
  22   2   2      176.49      187.14     11.69 o 
  24   2   2       59.73       71.06      8.48 o 
  32   2   2       34.78       33.84      8.31 o 
  34   2   2       65.28       74.91     10.21 o 
 -33   3   2       68.68       80.24      6.68 o 
 -31   3   2      141.71      149.04      7.88 o 
 -29   3   2      172.17      171.94      8.42 o 
 -27   3   2      210.40      201.36      7.57 o 
 -25   3   2      131.65      138.19      5.82 o 
 -23   3   2        2.89        4.55      2.28 o 
 -21   3   2       21.84       18.85      2.56 o 
 -19   3   2       15.48       23.89      2.60 o 
 -17   3   2      509.36      497.97     11.03 o 
 -15   3   2      356.00      327.55     10.21 o 
 -13   3   2     1035.59      950.86     22.65 o 
 -11   3   2      306.74      297.25     10.25 o 
  -9   3   2      635.32      636.37     11.79 o 
  -7   3   2      107.86       93.90      2.61 o 
  -5   3   2      354.80      345.18     16.82 o 
  -3   3   2      351.95      406.29     17.77 o 
  -1   3   2     1897.41     2031.01     66.51 o 
   1   3   2       21.38       27.08      4.19 o 
   3   3   2       30.97       40.95      1.44 o 
   5   3   2        7.05        3.27      1.06 o 
   7   3   2       69.01       71.50      5.09 o 
   9   3   2       49.51       44.73      3.73 o 
  11   3   2      936.49      942.73     29.70 o 
  13   3   2      278.96      244.99     11.31 o 
  15   3   2     1591.68     1695.89     50.11 o 
  17   3   2      130.28      105.73      7.92 o 
  19   3   2        7.00        4.03      2.95 o 
  21   3   2       22.08       23.18      5.11 o 
  23   3   2      157.52      151.71     11.05 o 
  25   3   2      122.51      115.40     10.08 o 
  27   3   2       29.66       33.15      6.80 o 
 -30   4   2      185.14      189.50      8.88 o 
 -28   4   2      211.92      208.85      9.94 o 
 -26   4   2      357.87      380.89     14.08 o 
 -24   4   2       51.25       49.09      5.31 o 
 -22   4   2      370.92      379.67     21.00 o 
 -20   4   2       58.28       61.25      5.23 o 
 -18   4   2      537.03      538.10     15.57 o 
 -16   4   2       21.87       20.57      2.94 o 
 -14   4   2      275.32      269.12     15.39 o 
 -12   4   2       95.78       89.27      4.37 o 
 -10   4   2     1223.91     1163.85     26.72 o 
  -8   4   2     1260.70     1230.30     30.20 o 
  -6   4   2     2483.43     2448.48     84.48 o 
  -4   4   2      148.26      165.44     11.33 o 
  -2   4   2      856.41      820.14     32.67 o 
   0   4   2       76.39       76.58      7.37 o 
   2   4   2      548.62      568.85     23.56 o 
   4   4   2      788.57      812.37     18.35 o 
   6   4   2      663.89      674.57     20.81 o 
   8   4   2      333.95      295.99     11.56 o 
  10   4   2       18.72        6.86      2.41 o 
  12   4   2      229.02      212.38     10.33 o 
  14   4   2      166.16      160.89      9.47 o 
  16   4   2      590.98      578.02     22.43 o 
  18   4   2      543.05      514.65     21.16 o 
  20   4   2     1469.17     1432.82     47.55 o 
  22   4   2      158.36      143.40     10.66 o 
  24   4   2       67.07       72.10      9.19 o 
  26   4   2       18.62       17.60      5.67 o 
  28   4   2      158.81      167.54     13.27 o 
 -25   5   2       24.56       23.93      5.12 o 
 -23   5   2      119.11      113.92      8.32 o 
 -21   5   2      506.96      527.50     16.37 o 
 -19   5   2       55.01       56.06      5.19 o 
 -17   5   2      405.14      405.35     13.12 o 
 -15   5   2      176.39      186.30      7.66 o 
 -13   5   2      245.05      260.68     15.95 o 
 -11   5   2      693.36      694.20     17.63 o 
  -9   5   2      244.84      224.39     13.72 o 
  -7   5   2      343.09      349.65     20.14 o 
  -5   5   2      696.00      692.68     31.01 o 
  -3   5   2      195.23      222.04     14.86 o 
  -1   5   2      527.81      509.51     24.76 o 
   1   5   2      543.91      561.33     25.10 o 
   3   5   2     1298.41     1267.62     36.75 o 
   5   5   2      194.97      208.74      8.77 o 
   7   5   2      214.75      202.46      9.22 o 
   9   5   2      389.21      376.56     14.65 o 
  11   5   2      226.02      201.61     10.37 o 
  13   5   2      202.14      210.07     10.90 o 
  15   5   2      504.63      529.78     21.02 o 
  17   5   2      162.76      159.16     10.63 o 
  19   5   2      254.56      251.22     14.36 o 
  21   5   2      131.63      125.01     10.54 o 
  23   5   2      192.10      199.63     13.61 o 
  25   5   2      731.38      671.19     29.01 o 
 -18   6   2       96.92      111.12      7.31 o 
 -16   6   2      906.00      898.77     28.30 o 
 -14   6   2       21.27       23.45      3.64 o 
 -12   6   2      867.12      876.30     26.15 o 
 -10   6   2      175.91      161.34      7.92 o 
  -8   6   2      339.57      341.23     16.78 o 
  -6   6   2       36.50       38.81      8.47 o 
  -4   6   2      600.53      587.34     29.38 o 
   2   6   2       28.92       32.97      3.31 o 
   4   6   2      724.85      752.90     23.62 o 
   6   6   2      108.69      105.37      6.54 o 
   8   6   2      454.34      424.64     16.63 o 
  10   6   2      594.45      594.48     22.17 o 
  12   6   2      199.17      173.91     10.41 o 
  14   6   2      410.57      386.98     17.78 o 
  16   6   2      379.52      379.61     17.67 o 
  18   6   2      140.50      139.55     10.63 o 
   1   7   2       40.63       43.29      3.94 o 
 -27   1   3      192.01      199.80      7.67 o 
 -25   1   3     1043.81     1008.05     19.58 o 
 -23   1   3     1413.53     1366.05     25.46 o 
 -21   1   3      838.27      833.12     23.04 o 
 -19   1   3      106.43      106.69      4.16 o 
 -17   1   3     2182.87     2245.29     38.19 o 
 -15   1   3      354.75      350.65      7.90 o 
 -13   1   3      298.64      349.06      6.62 o 
 -11   1   3      437.64      393.65      6.93 o 
  -9   1   3      439.77      498.32      8.26 o 
  -7   1   3      442.84      431.99     10.09 o 
  -5   1   3      446.96      474.21     10.46 o 
  -3   1   3     8302.32     8419.39    215.48 o 
  -1   1   3     3121.14     3396.16    102.90 o 
   1   1   3     4822.30     4910.07    152.35 o 
   3   1   3      634.09      552.86     32.18 o 
   5   1   3      680.46      682.40     15.32 o 
   7   1   3      742.00      792.73     13.65 o 
   9   1   3     1493.14     1681.51     32.52 o 
  11   1   3      666.64      677.53     14.03 o 
  13   1   3      229.63      230.43      6.77 o 
  15   1   3      270.69      264.75     12.99 o 
  17   1   3      575.64      588.72     14.09 o 
  19   1   3       66.39       59.34      3.96 o 
  21   1   3     1485.91     1507.63     31.52 o 
  23   1   3       21.53       16.91      3.23 o 
  25   1   3       50.51       58.25      4.98 o 
  27   1   3       77.92       71.48      7.49 o 
  29   1   3      388.09      346.34     16.63 o 
  31   1   3       19.21       15.27      6.12 o 
  33   1   3      100.00      121.76     10.08 o 
  35   1   3      134.81      143.74     10.61 o 
 -32   2   3       50.25       44.44     11.05 o 
 -30   2   3      242.78      252.05      9.57 o 
 -28   2   3      313.22      318.05     15.42 o 
 -26   2   3      716.69      699.31     17.05 o 
 -24   2   3       96.45       96.30      4.63 o 
 -22   2   3      228.41      250.77      7.27 o 
 -20   2   3      612.42      588.27     12.67 o 
 -18   2   3     1027.86      960.73     18.48 o 
 -16   2   3     1502.35     1510.76     26.71 o 
 -14   2   3     2119.33     2053.71     43.92 o 
 -12   2   3     1287.54     1323.46     28.92 o 
 -10   2   3      149.43      146.81      5.16 o 
  -8   2   3     3325.74     3699.20     59.62 o 
  -6   2   3      513.50      531.89     12.15 o 
  -4   2   3      858.70      775.76     27.60 o 
   0   2   3     1052.93     1094.88     36.23 o 
   2   2   3     1175.97     1124.36     23.67 o 
   4   2   3     4089.17     4339.67     86.88 o 
   6   2   3      870.01      866.35     19.06 o 
   8   2   3     2428.68     2424.41     50.22 o 
  10   2   3     1762.45     1853.93     53.66 o 
  12   2   3      544.74      543.01     19.29 o 
  14   2   3      922.80      909.81     29.30 o 
  16   2   3     1080.08     1032.67     33.59 o 
  18   2   3      752.35      817.15     28.34 o 
  20   2   3        5.77        8.26      3.66 o 
  22   2   3      948.71      861.00     31.62 o 
  24   2   3      496.33      447.69     20.96 o 
  32   2   3       71.22       61.14      9.95 o 
 -33   3   3      146.48      143.87      7.77 o 
 -31   3   3      213.92      230.65      8.37 o 
 -29   3   3       63.85       65.68      4.87 o 
 -27   3   3      653.25      651.59     15.41 o 
 -25   3   3      117.43      117.95      5.40 o 
 -23   3   3      646.56      647.23     14.58 o 
 -21   3   3      940.50      927.23     18.72 o 
 -19   3   3      899.50      897.50     17.92 o 
 -17   3   3       48.22       67.34      3.55 o 
 -15   3   3      231.60      219.88      7.66 o 
 -13   3   3     2592.50     2502.60     54.62 o 
 -11   3   3     2563.72     2542.74     53.46 o 
  -9   3   3     2398.14     2368.28     49.66 o 
  -7   3   3      178.40      168.19      3.98 o 
  -3   3   3     1209.17     1279.28     44.22 o 
  -1   3   3     2667.35     2878.09     92.63 o 
   1   3   3     1663.11     1666.39     54.26 o 
   3   3   3     1350.68     1400.51     23.44 o 
   5   3   3     2902.45     2954.00     57.91 o 
   7   3   3     1282.38     1274.52     36.04 o 
  11   3   3     2429.40     2443.97     70.10 o 
  13   3   3     2712.19     2650.18     76.58 o 
  15   3   3      557.82      547.39     20.10 o 
  17   3   3      498.10      473.57     18.88 o 
  19   3   3      449.39      456.97     19.58 o 
  21   3   3      145.12      133.71      9.84 o 
  23   3   3      521.90      518.70     22.59 o 
  25   3   3      321.37      335.45     17.96 o 
  27   3   3      710.03      718.71     29.95 o 
 -30   4   3      319.76      329.81     19.52 o 
 -28   4   3       99.47       98.71      8.57 o 
 -26   4   3      193.36      188.49      7.29 o 
 -24   4   3      372.89      357.83     13.05 o 
 -22   4   3      395.21      398.41     13.68 o 
 -20   4   3      120.57      126.76      9.97 o 
 -18   4   3      386.14      393.42     15.68 o 
 -16   4   3     1213.21     1184.03     28.07 o 
 -14   4   3      369.91      367.33     11.19 o 
 -12   4   3       17.15       18.66      2.72 o 
 -10   4   3      218.21      208.87      6.54 o 
  -8   4   3     1411.42     1359.62     30.54 o 
  -6   4   3     2374.43     2398.01     80.99 o 
  -4   4   3      871.88      851.59     33.53 o 
  -2   4   3      150.97      166.70     11.00 o 
   0   4   3      993.36     1038.12     37.24 o 
   2   4   3      257.85      255.49      5.28 o 
   4   4   3      113.31      121.13      3.54 o 
   6   4   3     1080.29      989.54     29.10 o 
   8   4   3     1066.56      985.78     30.85 o 
  10   4   3       66.35       67.09      5.34 o 
  12   4   3      354.81      335.22     14.03 o 
  14   4   3      218.70      235.30     11.68 o 
  16   4   3     1198.08     1155.54     38.37 o 
  18   4   3      379.20      350.72     16.39 o 
  20   4   3      319.48      308.20     15.79 o 
  22   4   3      258.83      281.73     15.79 o 
  24   4   3      511.14      539.85     24.10 o 
  26   4   3      130.67      130.89     11.41 o 
  28   4   3      156.24      130.37     12.03 o 
 -25   5   3      326.85      347.66     16.09 o 
 -23   5   3      160.77      161.98      9.84 o 
 -21   5   3      148.86      154.86      9.24 o 
 -19   5   3      207.36      214.47      9.04 o 
 -17   5   3      134.21      130.84      7.89 o 
 -15   5   3      130.63      132.04      6.30 o 
 -13   5   3      119.86      114.56      5.43 o 
 -11   5   3      596.94      594.98     15.54 o 
  -9   5   3       23.04       26.23      4.46 o 
  -7   5   3      150.17      160.75     12.97 o 
  -5   5   3      208.34      215.18     14.98 o 
  -3   5   3     1527.50     1524.72     56.35 o 
  -1   5   3     1689.71     1773.53     62.08 o 
   1   5   3      745.43      767.57     31.29 o 
   3   5   3      238.16      232.44      8.48 o 
   5   5   3       41.29       38.21      3.72 o 
   7   5   3      384.85      386.73     14.32 o 
   9   5   3      215.23      208.02     10.06 o 
  11   5   3       51.42       42.46      5.37 o 
  13   5   3       15.36       14.13      3.55 o 
  15   5   3      285.92      326.43     14.97 o 
  17   5   3      175.18      174.72     11.34 o 
  19   5   3      363.02      372.40     18.14 o 
  21   5   3      765.58      739.05     29.13 o 
  23   5   3       41.36       29.10      6.37 o 
 -18   6   3        3.07        7.94      2.95 o 
 -16   6   3       65.35       57.36      5.29 o 
 -14   6   3       61.47       64.43      4.95 o 
 -12   6   3       93.01       96.16      5.14 o 
 -10   6   3       43.19       40.91      6.99 o 
  -8   6   3       53.11       64.32     10.75 o 
  -6   6   3      267.30      294.01     19.21 o 
  -4   6   3      114.25      120.56     12.31 o 
   2   6   3      307.03      288.08     10.63 o 
   4   6   3      238.38      226.27      9.79 o 
   6   6   3       14.58        9.72      2.80 o 
   8   6   3       67.14       64.83      5.81 o 
  10   6   3       45.25       39.50      5.33 o 
  12   6   3       19.81       27.10      4.91 o 
  14   6   3      287.87      306.00     14.99 o 
  16   6   3      195.95      211.91     12.73 o 
 -22   0   4      605.32      654.90     17.19 o 
 -20   0   4     1057.23     1019.67     24.35 o 
 -18   0   4     1675.69     1670.94     36.56 o 
 -16   0   4     4307.21     4253.44     88.66 o 
 -14   0   4     1643.70     1753.69     37.55 o 
 -12   0   4     9753.98    10472.68    210.75 o 
 -10   0   4     2597.76     2724.99     56.82 o 
  -8   0   4      180.39       98.49      5.96 o 
  -2   0   4     5158.36     4785.69    150.88 o 
   0   0   4      145.53      123.46      6.87 o 
   2   0   4    11628.70    11457.77    355.22 o 
   4   0   4     9700.00     9765.07    299.57 o 
  10   0   4      311.27      311.73     12.40 o 
  12   0   4     2020.28     2193.78     61.40 o 
  14   0   4     2718.65     3054.75     84.55 o 
  16   0   4      520.37      537.93     19.28 o 
  20   0   4     1800.76     1864.28     53.21 o 
  22   0   4      555.50      529.79     19.61 o 
  24   0   4      503.48      515.65     18.85 o 
  26   0   4     1515.27     1559.32     46.15 o 
  28   0   4      319.77      324.59     14.22 o 
  30   0   4        1.51       -1.64      3.95 o 
  32   0   4      601.55      661.14     23.65 o 
  34   0   4      315.43      342.87     14.96 o 
 -27   1   4      103.73      107.24      8.53 o 
 -25   1   4       43.19       51.79      4.85 o 
 -23   1   4     2761.89     2676.24     46.19 o 
 -21   1   4     1941.68     1996.28     34.81 o 
 -19   1   4       23.91       30.32      2.25 o 
 -17   1   4      124.52      139.98      4.03 o 
 -15   1   4      580.37      605.28     10.67 o 
 -13   1   4      699.23      754.87     14.49 o 
 -11   1   4     4070.57     4020.47     65.30 o 
  -9   1   4      191.13      212.50      9.06 o 
  -7   1   4     4982.60     5351.73    101.26 o 
  -5   1   4      628.70      568.00     21.30 o 
  -1   1   4     7200.14     7659.62    230.63 o 
   1   1   4     2356.53     2180.62     49.40 o 
   3   1   4      896.45      854.66     18.76 o 
   5   1   4       57.16       43.68      2.60 o 
   7   1   4     1803.15     1908.28     32.07 o 
   9   1   4     2605.96     2717.59     51.87 o 
  11   1   4      256.02      228.47      8.05 o 
  13   1   4     1216.05     1130.47     23.56 o 
  15   1   4     1094.91     1054.42     22.34 o 
  17   1   4      216.90      199.72     14.05 o 
  19   1   4     1243.74     1298.35     27.46 o 
  21   1   4      612.99      572.66     14.11 o 
  23   1   4      777.01      769.13     23.40 o 
  25   1   4       56.14       66.27      4.92 o 
  27   1   4      509.20      466.13     20.17 o 
  29   1   4      135.83      141.19     10.90 o 
  31   1   4      184.63      191.09     12.58 o 
  33   1   4       90.65       92.31      9.33 o 
 -32   2   4      208.43      212.07     13.39 o 
 -30   2   4      157.65      158.59      7.55 o 
 -28   2   4       88.81       87.98      7.04 o 
 -26   2   4      236.16      244.38      7.71 o 
 -24   2   4      356.65      357.44      9.40 o 
 -22   2   4      318.10      300.88      8.27 o 
 -20   2   4      434.74      432.05     10.24 o 
 -18   2   4     2980.61     2909.27     49.30 o 
 -16   2   4     2273.46     2301.61     34.14 o 
 -14   2   4      408.48      398.62     11.38 o 
 -12   2   4      478.10      453.04     11.95 o 
 -10   2   4      241.93      251.65      6.57 o 
  -8   2   4      670.76      673.06     12.20 o 
  -6   2   4     1863.45     1985.77     32.53 o 
  -4   2   4      233.12      249.15      5.10 o 
  -2   2   4     1200.28     1260.60     26.91 o 
   0   2   4       80.39       81.16      3.05 o 
   2   2   4      911.55     1004.23     21.47 o 
   4   2   4      684.42      793.53     17.69 o 
   6   2   4      573.18      624.01     20.61 o 
   8   2   4      235.76      221.91      6.80 o 
  10   2   4     1636.49     1552.81     39.47 o 
  12   2   4      326.39      312.62     13.03 o 
  14   2   4      509.57      536.37     19.71 o 
  16   2   4      341.54      289.37     13.23 o 
  18   2   4     1068.48     1007.67     33.86 o 
  20   2   4       78.06       53.78      6.95 o 
  22   2   4      341.80      346.80     17.01 o 
  24   2   4      194.78      205.07     12.88 o 
  32   2   4      260.88      238.50     15.92 o 
 -33   3   4      149.63      144.51     12.74 o 
 -31   3   4      118.94      114.04     11.58 o 
 -29   3   4      305.02      305.65      9.56 o 
 -27   3   4       92.42      104.58      9.28 o 
 -25   3   4       97.65      101.43      5.22 o 
 -23   3   4       58.73       53.48      4.01 o 
 -21   3   4      107.45      110.85      4.82 o 
 -19   3   4       23.43       19.94      2.45 o 
 -17   3   4       79.27       73.76      5.32 o 
 -15   3   4      369.97      376.16      8.86 o 
 -13   3   4     1843.99     1794.45     39.42 o 
 -11   3   4      444.10      462.90     12.20 o 
  -9   3   4        4.07        1.90      2.63 o 
  -7   3   4      488.92      484.75     20.88 o 
   1   3   4      239.38      222.39      4.63 o 
   3   3   4      724.35      782.10     17.70 o 
   5   3   4      411.49      401.63     10.29 o 
   7   3   4      443.37      435.65      8.74 o 
   9   3   4      459.51      414.02     15.01 o 
  11   3   4      563.70      488.05     17.78 o 
  13   3   4       94.90       71.62      6.03 o 
  15   3   4      178.07      164.22      9.50 o 
  17   3   4       49.29       45.10      6.03 o 
  19   3   4      118.79      117.07      8.89 o 
  21   3   4       76.59       62.07      7.90 o 
  23   3   4       10.25       17.33      4.90 o 
  25   3   4       64.03       60.95      8.63 o 
  27   3   4       46.71       54.47      8.50 o 
 -30   4   4      132.88      122.60     14.28 o 
 -28   4   4       94.53       92.95      6.37 o 
 -26   4   4        0.10        1.32      2.10 o 
 -24   4   4       76.16       80.27      6.62 o 
 -22   4   4      277.34      276.93     12.70 o 
 -20   4   4       51.29       49.28      4.62 o 
 -18   4   4      373.23      378.11     12.22 o 
 -16   4   4       56.07       55.67      4.26 o 
 -14   4   4      127.40      131.03      5.74 o 
 -12   4   4      468.32      467.21     12.69 o 
 -10   4   4      310.59      304.28     10.49 o 
  -8   4   4     1462.35     1470.65     32.64 o 
  -6   4   4      169.17      129.03     10.65 o 
  -4   4   4      874.61      869.85     34.10 o 
  -2   4   4      420.67      400.68     19.32 o 
   0   4   4      319.63      321.48     15.79 o 
   2   4   4      887.95      923.01     20.88 o 
   4   4   4      649.50      671.16     16.09 o 
   6   4   4        0.87        1.49      1.45 o 
   8   4   4      461.61      441.31     15.76 o 
  10   4   4      731.22      712.99     23.73 o 
  12   4   4        2.29        0.50      1.88 o 
  14   4   4      646.17      672.38     23.75 o 
  16   4   4       67.99       67.44      7.36 o 
  18   4   4      605.25      578.26     23.61 o 
  20   4   4      201.46      198.91     12.29 o 
  22   4   4        4.86        4.76      3.59 o 
  24   4   4      347.92      353.43     18.74 o 
  26   4   4      258.92      271.86     16.68 o 
  28   4   4      143.08      133.44     12.29 o 
 -25   5   4      398.03      437.08     18.93 o 
 -23   5   4      146.24      133.02      9.09 o 
 -21   5   4       18.48       23.30      4.45 o 
 -19   5   4       82.80       91.09      5.79 o 
 -17   5   4      386.96      393.81     12.59 o 
 -15   5   4      202.07      194.52      7.70 o 
 -13   5   4      205.13      209.53     12.09 o 
 -11   5   4      467.52      462.63     12.66 o 
  -9   5   4      364.75      376.42     10.62 o 
  -7   5   4      307.23      319.05     19.34 o 
  -5   5   4      414.17      426.77     21.77 o 
  -3   5   4      572.17      577.41     26.94 o 
  -1   5   4     1380.92     1330.66     49.82 o 
   1   5   4      152.12      169.31      6.47 o 
   3   5   4      382.35      353.91     11.97 o 
   5   5   4      264.86      265.56     10.45 o 
   7   5   4      544.22      529.52     18.35 o 
   9   5   4      285.62      280.32     12.18 o 
  11   5   4      262.12      268.61     12.20 o 
  13   5   4      111.34      125.90      8.69 o 
  15   5   4      262.29      270.64     13.74 o 
  17   5   4       36.43       38.00      6.10 o 
  19   5   4      592.10      597.29     24.82 o 
  21   5   4      485.81      504.38     23.09 o 
  23   5   4      342.16      330.30     18.05 o 
 -18   6   4       41.21       39.42      4.94 o 
 -16   6   4      111.73      111.37      6.86 o 
 -14   6   4      213.07      220.51      9.32 o 
 -12   6   4      697.69      674.43     17.89 o 
 -10   6   4      544.18      547.04     14.40 o 
  -8   6   4      249.02      268.00     18.55 o 
  -6   6   4      602.56      628.13     30.68 o 
   2   6   4      740.98      744.12     22.44 o 
   4   6   4     1130.41     1208.52     34.84 o 
   6   6   4      280.97      281.83     11.92 o 
   8   6   4      194.35      196.06      9.85 o 
  10   6   4       81.79       77.36      6.72 o 
  12   6   4      406.97      416.73     17.70 o 
  14   6   4      386.68      411.42     18.20 o 
  16   6   4       90.46       91.97      8.46 o 
 -27   1   5      398.14      404.66     13.40 o 
 -25   1   5       71.67       61.41     10.02 o 
 -23   1   5      149.19      138.74      6.84 o 
 -21   1   5      537.59      543.06     17.44 o 
 -19   1   5     1300.55     1315.23     25.38 o 
 -17   1   5      303.58      336.35      9.03 o 
 -15   1   5      715.99      753.68     15.35 o 
 -13   1   5     2105.62     2096.53     39.31 o 
 -11   1   5     1375.97     1395.59     25.36 o 
  -9   1   5     1614.93     1735.20     30.71 o 
  -7   1   5     3175.25     3418.17     68.95 o 
  -5   1   5     3425.45     3678.18     62.46 o 
  -3   1   5      502.65      645.11     12.31 o 
  -1   1   5     2008.02     1986.84     41.90 o 
   1   1   5     1388.71     1517.29     32.14 o 
   3   1   5     3603.04     3998.57    111.44 o 
   5   1   5      247.36      241.17      7.11 o 
   7   1   5     2789.00     2916.22     60.31 o 
   9   1   5     1780.61     1901.52     38.55 o 
  11   1   5     1504.37     1423.38     29.08 o 
  13   1   5      130.53      133.45      4.54 o 
  15   1   5      712.43      726.19     16.16 o 
  17   1   5     1178.76     1146.54     32.61 o 
  19   1   5      777.54      765.52     17.84 o 
  21   1   5       74.95       64.38      4.68 o 
  27   1   5        2.31       -3.01      6.05 o 
  29   1   5       74.75       69.40      8.87 o 
  31   1   5      476.58      498.41     20.75 o 
  33   1   5       72.12       86.95      9.26 o 
 -32   2   5      919.82      964.84     35.36 o 
 -30   2   5      141.04      137.37     10.40 o 
 -28   2   5       23.73       28.77      3.26 o 
 -26   2   5       64.06       62.32      4.65 o 
 -24   2   5      149.48      141.96      6.17 o 
 -22   2   5      412.03      396.29     12.33 o 
 -20   2   5      236.30      235.07      6.84 o 
 -18   2   5     2711.31     2505.45     43.14 o 
 -16   2   5      995.96      971.15     16.07 o 
 -14   2   5      375.53      346.22      7.03 o 
  -8   2   5     3439.98     3610.73     58.22 o 
  -6   2   5      252.37      204.04      4.89 o 
  -4   2   5      770.29      942.28     16.38 o 
  -2   2   5     4451.27     4808.49     96.18 o 
   0   2   5     1836.35     2037.29     42.27 o 
   2   2   5      383.56      377.85      9.75 o 
   4   2   5     1774.37     1826.91     57.32 o 
   6   2   5     1640.27     1463.58     82.17 o 
   8   2   5     1205.89     1165.57     20.77 o 
  10   2   5      328.52      304.58     12.17 o 
  12   2   5     2500.74     2548.25     72.62 o 
  14   2   5     1310.68     1218.05     38.86 o 
  16   2   5      194.05      195.21     10.96 o 
  18   2   5      108.33      112.66      8.56 o 
  20   2   5      154.51      138.31      9.98 o 
  22   2   5      395.50      390.38     18.56 o 
  24   2   5      773.15      778.35     30.15 o 
  32   2   5        0.95       -6.96      6.96 o 
 -33   3   5       99.56      125.05     10.78 o 
 -31   3   5      178.93      175.16     10.00 o 
 -29   3   5       16.89       24.56      3.41 o 
 -27   3   5      846.72      828.12     18.29 o 
 -25   3   5      381.46      388.66     10.52 o 
 -23   3   5      557.04      543.39     12.96 o 
 -21   3   5       75.86       73.63      4.16 o 
 -19   3   5       70.43       71.72      3.93 o 
 -17   3   5      381.93      396.51      9.53 o 
 -15   3   5       24.50       25.04      3.96 o 
 -13   3   5     4534.48     4414.89     72.17 o 
 -11   3   5     1396.74     1361.67     24.10 o 
  -9   3   5      120.61      116.98      4.61 o 
  -7   3   5     1700.67     1767.21     37.32 o 
  -5   3   5      248.71      274.15      5.76 o 
  -3   3   5     1500.89     1460.34     24.16 o 
  -1   3   5      142.48      125.87      3.22 o 
   1   3   5      767.93      696.25     27.17 o 
   3   3   5     2565.68     2691.20     54.91 o 
   5   3   5      851.35      820.28     18.84 o 
   7   3   5     1198.94     1185.72     35.38 o 
   9   3   5     1470.80     1269.64     39.46 o 
  11   3   5      217.77      207.74     10.51 o 
  13   3   5      342.40      321.78     13.80 o 
  15   3   5      284.98      264.80     12.88 o 
  17   3   5      720.04      709.06     25.95 o 
  19   3   5      757.85      782.26     28.86 o 
  21   3   5      288.00      272.12     15.17 o 
  23   3   5      559.61      587.41     25.17 o 
  25   3   5      155.09      143.72     11.38 o 
  27   3   5      160.70      192.31     13.87 o 
 -30   4   5      315.41      316.60     20.87 o 
 -28   4   5      323.10      337.11     11.89 o 
 -26   4   5      119.46      114.71      6.19 o 
 -24   4   5      113.08      117.50      5.55 o 
 -22   4   5      728.02      739.06     20.61 o 
 -20   4   5      103.18      114.91      7.72 o 
 -18   4   5      759.43      792.21     24.15 o 
 -16   4   5       65.04       53.52      4.24 o 
 -14   4   5      156.18      157.37      6.65 o 
 -12   4   5      255.44      248.50      9.42 o 
 -10   4   5      107.91      109.56      6.91 o 
  -8   4   5     2046.51     1928.58     41.74 o 
  -6   4   5      944.61      926.22     21.18 o 
  -4   4   5      434.94      425.00     20.89 o 
  -2   4   5      742.69      754.03     17.34 o 
   0   4   5      652.17      634.82     15.08 o 
   2   4   5     1126.26     1117.04     24.84 o 
   4   4   5     1013.16      987.48     29.74 o 
   6   4   5      176.53      178.19      5.88 o 
   8   4   5     1135.10     1168.46     35.16 o 
  10   4   5      107.68      121.98      7.44 o 
  12   4   5      335.90      303.63     13.38 o 
  14   4   5      439.12      449.14     18.37 o 
  16   4   5      437.83      427.11     18.29 o 
  18   4   5      254.27      241.05     13.75 o 
  20   4   5      194.50      185.24     12.29 o 
  22   4   5      258.66      255.50     15.00 o 
  24   4   5      629.74      663.81     27.90 o 
  26   4   5      154.49      155.76     12.79 o 
 -25   5   5       19.47       22.86      4.98 o 
 -23   5   5      414.66      398.77     17.25 o 
 -21   5   5       80.40       76.53      6.48 o 
 -19   5   5      283.01      291.93     10.77 o 
 -17   5   5      421.88      441.09     20.91 o 
 -15   5   5      104.19      106.86      6.68 o 
 -13   5   5       13.90       17.87      2.68 o 
 -11   5   5        9.80       10.45      2.05 o 
  -9   5   5       19.99       18.63      2.10 o 
  -7   5   5      586.37      545.07     13.90 o 
  -5   5   5      399.44      429.08     21.80 o 
  -3   5   5     1892.98     1892.47     65.99 o 
  -1   5   5      405.31      404.72     20.10 o 
   1   5   5      438.30      428.65     13.80 o 
   3   5   5      130.37      124.99      6.15 o 
   5   5   5       16.18       22.69      3.22 o 
   7   5   5      138.22      124.36      7.13 o 
   9   5   5      178.54      195.03      9.81 o 
  11   5   5       79.96       77.22      6.49 o 
  13   5   5      561.10      567.01     21.64 o 
  15   5   5       56.14       53.40      7.05 o 
  17   5   5       45.55       47.56      6.98 o 
  19   5   5      568.94      553.02     23.53 o 
  21   5   5       33.69       22.39      5.74 o 
 -18   6   5        4.07        0.11      2.55 o 
 -16   6   5       40.70       29.77      4.07 o 
 -14   6   5      276.01      298.02     11.62 o 
 -12   6   5       66.20       71.13      4.74 o 
 -10   6   5       54.23       53.42     10.93 o 
  -8   6   5      218.17      222.08     16.56 o 
  -6   6   5       17.35       15.31      5.55 o 
   0   6   5        3.18        3.52      1.65 o 
   2   6   5      775.11      753.15     23.07 o 
   4   6   5       25.60       26.37      3.60 o 
   6   6   5       18.88       19.26      3.61 o 
   8   6   5        3.26        4.29      2.69 o 
  10   6   5       77.15       77.42      6.75 o 
  12   6   5      107.39       97.65      7.85 o 
  14   6   5      372.56      402.10     17.69 o 
 -24   0   6     1421.83     1354.16     47.28 o 
 -22   0   6     3022.76     2928.57     69.24 o 
 -20   0   6      435.86      451.67     13.52 o 
 -18   0   6      507.09      441.78     12.90 o 
 -16   0   6       50.00       64.11     11.10 o 
 -14   0   6     1078.59     1122.08     26.15 o 
 -12   0   6     1233.95     1262.72     28.47 o 
 -10   0   6     3247.86     3697.90     75.49 o 
  -8   0   6     5459.69     5925.09    141.11 o 
  -6   0   6      441.87      504.70     13.11 o 
  -4   0   6     1178.04     1014.16     30.54 o 
  -2   0   6     1502.45     1534.61     33.24 o 
   0   0   6     4797.41     5108.54    102.98 o 
   2   0   6     6455.49     7550.95    149.05 o 
   4   0   6      797.24      913.81     28.98 o 
   6   0   6     2739.25     3233.49     88.42 o 
   8   0   6     5501.26     5891.44    112.35 o 
  10   0   6      479.12      535.84     19.16 o 
  12   0   6     2114.01     2134.49     62.29 o 
  14   0   6      997.90     1025.22     32.79 o 
  20   0   6     1233.84     1303.96     38.13 o 
  22   0   6     2485.76     2590.02     70.83 o 
  24   0   6     1449.40     1433.07     43.25 o 
  26   0   6       57.12       59.93      6.87 o 
  28   0   6      151.04      166.81      9.95 o 
  30   0   6      133.59      154.22      9.71 o 
 -27   1   6      599.47      577.02     17.59 o 
 -25   1   6      363.77      363.34     12.54 o 
 -23   1   6      151.93      149.78      7.85 o 
 -21   1   6      119.28      131.02      5.41 o 
 -19   1   6      388.28      362.63      9.32 o 
 -17   1   6     1756.89     1661.55     31.27 o 
 -15   1   6      391.53      443.53     10.35 o 
 -13   1   6      906.61      906.19     17.90 o 
 -11   1   6       69.10       62.47      3.28 o 
  -9   1   6      837.43      826.09     16.39 o 
  -7   1   6     1831.74     1914.50     41.20 o 
  -5   1   6      832.57      894.66     23.68 o 
  -3   1   6     7616.50     8461.88    140.78 o 
  -1   1   6      494.39      612.42     14.93 o 
   1   1   6      534.75      553.08     13.89 o 
   3   1   6     2421.48     2647.57     54.48 o 
   5   1   6     1646.11     1820.61     38.17 o 
   7   1   6     1042.29     1093.22     24.29 o 
   9   1   6      250.05      233.11      6.15 o 
  11   1   6      266.71      230.37      6.37 o 
  13   1   6     2618.41     2568.86     50.40 o 
  15   1   6      448.30      461.98     10.90 o 
  17   1   6     1216.23     1191.90     25.21 o 
  19   1   6      878.46      865.81     19.40 o 
  27   1   6      765.51      732.95     27.14 o 
  29   1   6      532.02      485.42     20.84 o 
  31   1   6       38.35       39.67      7.71 o 
 -32   2   6       55.87       46.04      7.73 o 
 -30   2   6       18.20       20.20      9.70 o 
 -28   2   6       70.68       84.74     14.93 o 
 -26   2   6      305.59      313.73     11.97 o 
 -24   2   6       81.06       74.55      6.05 o 
 -22   2   6       70.00       72.40      4.21 o 
 -20   2   6      673.53      672.48     14.33 o 
 -18   2   6      246.36      255.64      7.23 o 
 -16   2   6      127.69      139.55      4.18 o 
 -14   2   6      577.20      580.69     10.48 o 
 -12   2   6     1475.11     1427.21     30.21 o 
  -8   2   6     1092.81     1178.49     41.15 o 
  -6   2   6       45.19       42.53      7.67 o 
  -4   2   6       35.40       41.75      2.85 o 
  -2   2   6     2386.15     2560.32     52.77 o 
   0   2   6      182.58      199.41      6.48 o 
   2   2   6     1581.80     1661.99     53.85 o 
   4   2   6      396.14      408.33     16.11 o 
   6   2   6     1302.18     1220.23     30.95 o 
   8   2   6     1210.51     1252.78     45.21 o 
  10   2   6      829.66      822.04     19.21 o 
  12   2   6     1974.05     1887.53     56.52 o 
  14   2   6     1683.94     1664.24     50.71 o 
  16   2   6       86.09       80.30      6.95 o 
  18   2   6      149.81      146.75     10.10 o 
  20   2   6      100.47      132.67      9.95 o 
  22   2   6       95.64       88.67      9.61 o 
  24   2   6      235.67      235.40     14.56 o 
 -33   3   6       63.81       76.57      9.81 o 
 -31   3   6      164.09      156.35     11.77 o 
 -29   3   6       33.95       35.11      4.92 o 
 -27   3   6       43.30       42.47      3.96 o 
 -25   3   6       50.74       53.75      5.35 o 
 -23   3   6        2.52        4.46      1.97 o 
 -21   3   6       21.01       26.89      3.59 o 
 -19   3   6       58.86       52.09      3.67 o 
 -17   3   6       23.72       25.36      2.60 o 
 -15   3   6      177.07      164.40      5.38 o 
 -13   3   6      138.29      155.66      5.00 o 
 -11   3   6      658.81      663.01     17.03 o 
  -9   3   6     1443.15     1459.16     25.66 o 
  -7   3   6      248.79      254.92      7.68 o 
  -5   3   6      137.38      153.10      5.41 o 
  -3   3   6      317.33      338.88     13.11 o 
  -1   3   6        2.82        4.71      1.47 o 
   1   3   6      960.90      993.28     22.73 o 
   3   3   6      460.74      489.15     30.05 o 
   5   3   6      816.01      843.26     20.62 o 
   7   3   6      701.78      652.32     21.96 o 
   9   3   6      565.07      553.86     14.00 o 
  11   3   6      129.45      138.31      8.22 o 
  13   3   6       19.27       15.81      3.83 o 
  15   3   6       58.80       56.23      6.69 o 
  17   3   6       47.24       49.06      6.56 o 
  19   3   6      322.43      334.60     16.39 o 
  21   3   6        9.59        7.60      4.15 o 
  23   3   6       85.55       90.59     10.24 o 
  25   3   6      162.08      185.84     12.94 o 
  27   3   6       35.65       35.75      7.35 o 
 -30   4   6      192.21      202.43     13.13 o 
 -28   4   6      174.96      189.32     11.20 o 
 -26   4   6      124.78      142.02      7.28 o 
 -24   4   6      107.29      113.59      5.59 o 
 -22   4   6      104.85      101.75      5.21 o 
 -20   4   6      608.64      592.72     17.59 o 
 -18   4   6      135.70      135.64      6.64 o 
 -16   4   6       50.06       46.49      4.16 o 
 -14   4   6      270.00      252.38      8.84 o 
 -12   4   6       37.84       43.81      5.71 o 
 -10   4   6      280.74      279.95      8.69 o 
  -8   4   6     1085.90     1051.14     24.47 o 
  -6   4   6      645.56      622.10     15.55 o 
  -4   4   6     1071.38     1033.65     24.02 o 
  -2   4   6      382.94      377.93     10.33 o 
   0   4   6       79.75       92.56      5.54 o 
   2   4   6      257.87      274.21     23.41 o 
   4   4   6      125.84      127.25      6.79 o 
   6   4   6      465.43      431.84     16.00 o 
   8   4   6      275.99      296.32     12.67 o 
  10   4   6      627.46      635.25     22.44 o 
  12   4   6       56.34       57.48      6.40 o 
  14   4   6      147.42      153.53      9.83 o 
  16   4   6       33.03       26.71      5.20 o 
  18   4   6       39.43       44.68      6.65 o 
  20   4   6      219.75      208.99     13.36 o 
  22   4   6      205.18      186.81     13.19 o 
  24   4   6       75.24       77.40      9.80 o 
  26   4   6      261.73      279.33     17.28 o 
 -25   5   6      471.62      502.78     20.77 o 
 -23   5   6      110.01      127.52      8.99 o 
 -21   5   6       83.54       90.36      7.09 o 
 -19   5   6       29.71       32.94      4.06 o 
 -17   5   6      324.51      328.70     11.38 o 
 -15   5   6      161.39      165.29      7.17 o 
 -13   5   6      380.81      377.88     11.58 o 
 -11   5   6        9.63       10.55      2.17 o 
  -9   5   6     1168.68     1153.48     27.03 o 
  -7   5   6      110.60      110.80      4.70 o 
  -5   5   6       74.30       75.33     10.18 o 
  -3   5   6      543.64      523.94     13.90 o 
  -1   5   6      496.81      487.44     15.69 o 
   1   5   6      570.58      583.00     18.80 o 
   3   5   6      143.54      144.15      7.22 o 
   5   5   6      152.90      141.78      7.63 o 
   7   5   6      298.56      340.85     13.73 o 
   9   5   6       92.35       91.58      6.82 o 
  11   5   6       59.59       57.43      6.37 o 
  13   5   6      368.10      344.78     16.00 o 
  15   5   6      321.83      323.17     15.71 o 
  17   5   6      231.90      259.36     14.62 o 
  19   5   6       60.36       48.42      7.47 o 
  21   5   6      405.21      413.83     20.35 o 
 -16   6   6       50.95       60.77      5.37 o 
 -14   6   6      575.74      584.47     19.34 o 
 -12   6   6      396.51      400.39     14.13 o 
 -10   6   6      198.05      199.11      7.23 o 
  -8   6   6       47.68       58.24      9.78 o 
  -6   6   6        6.92       23.70      6.32 o 
  -2   6   6       69.95       71.37      4.39 o 
   0   6   6       88.97       84.09      3.60 o 
   2   6   6      772.24      790.88     24.84 o 
   4   6   6      631.94      636.52     21.10 o 
   6   6   6       50.72       55.84      5.66 o 
   8   6   6       35.67       35.91      5.03 o 
  10   6   6      301.14      273.06     13.34 o 
  12   6   6      453.69      464.45     19.74 o 
 -27   1   7      258.27      264.69     10.76 o 
 -25   1   7       47.80       55.74      5.46 o 
 -23   1   7       89.83       88.54      6.00 o 
 -21   1   7      452.88      436.54     11.14 o 
 -19   1   7      746.10      753.04     20.01 o 
 -17   1   7      727.41      658.30     14.81 o 
 -15   1   7      390.11      425.55     10.46 o 
 -13   1   7     1059.29     1001.94     16.97 o 
 -11   1   7      158.30      151.23      5.55 o 
  -9   1   7      477.29      445.31     19.79 o 
  -7   1   7      763.53      751.64     14.99 o 
  -5   1   7     2227.99     2497.26     43.12 o 
  -3   1   7      143.63      197.37     10.86 o 
  -1   1   7      872.63      838.25     19.97 o 
   1   1   7      343.50      372.13     10.46 o 
   3   1   7      415.26      416.85     12.97 o 
   5   1   7      263.90      283.82      8.54 o 
   7   1   7     1549.23     1668.75     40.59 o 
   9   1   7        1.02        0.33      1.10 o 
  11   1   7     1715.09     1699.35     51.04 o 
  13   1   7      184.17      167.23      9.92 o 
  15   1   7      281.46      285.54     13.82 o 
  17   1   7      704.38      689.86     26.16 o 
  19   1   7      340.04      356.59     16.93 o 
  27   1   7      522.86      559.37     22.74 o 
  29   1   7       10.31        4.05      6.35 o 
  31   1   7       48.52       46.11      7.99 o 
 -32   2   7      309.67      314.44     17.76 o 
 -30   2   7        3.72        7.29      3.41 o 
 -28   2   7        8.83       10.04      4.53 o 
 -26   2   7       82.49       89.42      7.62 o 
 -24   2   7     1117.32     1109.34     28.43 o 
 -22   2   7      125.95      116.84      6.59 o 
 -20   2   7      606.75      591.30     17.13 o 
 -18   2   7      409.82      403.73     10.28 o 
 -16   2   7       92.70      108.60      8.80 o 
 -14   2   7      837.22      767.98     16.17 o 
 -12   2   7     1023.67      920.71     18.39 o 
 -10   2   7     1206.12     1226.18     42.20 o 
  -8   2   7       30.67       28.26      5.45 o 
  -6   2   7      389.03      427.06     18.94 o 
  -4   2   7     1174.24     1228.68     42.99 o 
  -2   2   7      595.08      580.47     23.01 o 
   0   2   7      654.05      670.67     25.03 o 
   2   2   7     1806.33     1859.63     60.57 o 
   4   2   7      191.57      162.43      6.22 o 
   6   2   7     3048.63     2882.95     60.67 o 
   8   2   7      569.74      568.20     14.26 o 
  10   2   7      453.75      494.47     13.19 o 
  12   2   7      370.98      403.22     16.66 o 
  14   2   7        4.02        8.84      3.40 o 
  16   2   7      373.90      387.42     17.03 o 
  18   2   7      553.06      572.86     22.99 o 
  20   2   7      382.01      381.92     18.32 o 
  22   2   7      312.30      335.90     17.57 o 
 -31   3   7      137.06      143.44     11.39 o 
 -29   3   7      434.97      448.97     16.04 o 
 -27   3   7      113.15      121.80      7.55 o 
 -25   3   7       87.56       94.52      6.78 o 
 -23   3   7      159.50      157.66      8.31 o 
 -21   3   7      564.86      566.57     13.20 o 
 -19   3   7      744.37      733.90     31.67 o 
 -17   3   7      291.63      291.26      8.28 o 
 -15   3   7     2269.78     2307.29     70.96 o 
 -13   3   7       32.75       34.86      2.79 o 
 -11   3   7       39.72       52.23      3.02 o 
  -9   3   7      382.92      364.53     10.57 o 
  -7   3   7     1735.76     1615.96     36.12 o 
  -5   3   7      176.78      174.55      8.43 o 
  -3   3   7      829.75      778.92     19.08 o 
  -1   3   7      386.18      388.09     10.94 o 
   1   3   7     3928.59     3774.53     78.76 o 
   3   3   7     2327.31     2347.22     49.38 o 
   5   3   7      254.57      255.51      8.27 o 
   7   3   7      578.67      612.32     21.39 o 
   9   3   7       12.66       10.14      2.19 o 
  11   3   7      876.78      811.83     28.39 o 
  13   3   7      670.55      674.38     24.61 o 
  15   3   7      626.46      596.83     23.16 o 
  17   3   7     1058.88     1080.59     37.35 o 
  19   3   7       34.07       22.46      5.42 o 
  21   3   7      224.84      219.56     13.80 o 
  23   3   7       12.02        8.50      4.71 o 
  25   3   7      674.93      757.58     30.79 o 
 -28   4   7       31.84       35.67      6.37 o 
 -26   4   7      493.22      491.87     14.86 o 
 -24   4   7      150.51      153.65      6.53 o 
 -22   4   7      345.74      336.90     11.84 o 
 -20   4   7      107.71      107.08      5.22 o 
 -18   4   7       57.10       52.89      5.54 o 
 -16   4   7      195.99      203.32      8.26 o 
 -14   4   7      223.87      226.87      8.46 o 
 -12   4   7      136.23      129.99      5.85 o 
 -10   4   7      883.19      849.08     20.99 o 
  -8   4   7      212.80      209.00      7.38 o 
  -6   4   7      149.65      152.92     16.27 o 
  -4   4   7     2147.17     2077.27     45.48 o 
  -2   4   7     1171.51     1164.52     26.82 o 
   0   4   7      148.54      132.71      5.67 o 
   2   4   7        2.37       -0.02      2.56 o 
   4   4   7       78.96       80.35      5.77 o 
   6   4   7      632.17      643.60     22.59 o 
   8   4   7      529.02      521.35     13.64 o 
  10   4   7      291.25      256.86     12.42 o 
  12   4   7      721.10      762.01     26.96 o 
  14   4   7      118.00      124.43      8.99 o 
  16   4   7      204.25      196.38     12.10 o 
  18   4   7       34.09       22.99      5.51 o 
  20   4   7      583.61      582.09     25.04 o 
  22   4   7      205.78      213.39     14.47 o 
  24   4   7       21.95       13.65      5.69 o 
 -23   5   7        7.02       10.27      3.83 o 
 -21   5   7      200.47      216.35     11.57 o 
 -19   5   7        5.18        7.57      3.09 o 
 -17   5   7       88.37       89.38      5.80 o 
 -15   5   7       38.32       43.87      4.26 o 
 -13   5   7      134.79      138.35      6.44 o 
 -11   5   7      162.03      159.61      9.58 o 
  -9   5   7     1030.54      998.90     24.42 o 
  -7   5   7      367.33      360.30     16.86 o 
  -5   5   7      833.76      829.57     26.86 o 
  -3   5   7       78.16       70.84      6.25 o 
  -1   5   7      136.15      141.87      6.98 o 
   1   5   7      411.44      418.60     14.93 o 
   3   5   7      161.99      173.06      8.57 o 
   5   5   7       54.25       58.22      3.84 o 
   7   5   7       91.58      102.06      7.14 o 
   9   5   7      276.01      255.13     12.54 o 
  11   5   7      137.00      142.95      9.26 o 
  13   5   7      151.39      144.56      9.79 o 
  15   5   7      332.89      317.53     15.78 o 
  17   5   7      265.64      265.53     14.93 o 
  19   5   7       87.18       93.16     10.18 o 
 -16   6   7      404.69      411.56     16.01 o 
 -14   6   7      389.57      406.58     15.38 o 
 -12   6   7       71.97       78.24      5.66 o 
 -10   6   7        9.73        7.42      2.54 o 
  -8   6   7       39.83       45.27      4.09 o 
  -6   6   7       16.47       17.63      2.89 o 
  -4   6   7       15.87       14.33      2.70 o 
  -2   6   7       17.66       11.32      2.58 o 
   0   6   7      183.06      184.35      8.39 o 
   2   6   7       73.85       71.60      5.49 o 
   4   6   7       52.50       53.30      5.45 o 
   6   6   7      135.72      132.95      8.10 o 
   8   6   7       50.16       55.49      6.29 o 
  10   6   7       20.76       21.29      4.54 o 
 -24   0   8       52.57       54.73      7.91 o 
 -22   0   8     1864.34     1712.98     58.54 o 
 -20   0   8      130.45      130.85      9.45 o 
 -18   0   8      174.42      205.88      8.38 o 
 -16   0   8      653.70      632.80     17.22 o 
 -14   0   8     1746.61     1718.28     38.86 o 
 -12   0   8      497.34      483.83     21.95 o 
 -10   0   8     3137.43     2974.89     63.53 o 
  -8   0   8     2540.65     2465.33     52.78 o 
  -6   0   8     1488.53     1410.01    122.62 o 
  -4   0   8      274.56      294.93      9.46 o 
  -2   0   8     4088.13     4272.46     87.33 o 
   0   0   8     5220.89     5339.27    109.31 o 
   2   0   8     1931.71     2281.16     48.28 o 
   4   0   8     1610.76     1662.05     37.52 o 
   6   0   8      503.31      477.49     13.20 o 
   8   0   8      212.49      208.88      7.64 o 
  10   0   8     1013.16     1017.76     25.72 o 
  12   0   8      259.04      288.74     13.79 o 
  20   0   8      558.08      574.96     20.43 o 
  22   0   8      186.82      175.95     10.27 o 
  24   0   8      274.33      278.86     12.98 o 
  26   0   8      190.35      214.42     11.05 o 
  28   0   8      389.73      401.09     16.00 o 
 -27   1   8      492.60      476.98     15.81 o 
 -25   1   8      125.46      130.99      8.69 o 
 -23   1   8       43.61       45.40      4.92 o 
 -21   1   8      813.87      722.50     16.45 o 
 -19   1   8      358.22      348.39      9.69 o 
 -17   1   8      841.73      797.36     17.04 o 
 -15   1   8      899.53      863.34     18.39 o 
 -13   1   8      298.21      341.16      9.06 o 
 -11   1   8      786.45      788.31     14.03 o 
  -9   1   8      428.41      381.03      9.21 o 
  -7   1   8      870.59      901.90     21.37 o 
  -5   1   8     3077.68     3099.96     54.22 o 
  -3   1   8      740.78      743.66     29.85 o 
  -1   1   8      706.84      770.36     19.13 o 
   1   1   8      113.94      123.55      5.66 o 
   3   1   8      775.02      833.57     19.81 o 
   5   1   8     1131.97     1093.21     25.62 o 
   7   1   8       36.11       50.25      4.17 o 
   9   1   8     1146.93     1158.04     21.47 o 
  11   1   8     2758.27     2754.45     56.45 o 
  13   1   8     1223.33     1231.61     38.91 o 
  15   1   8      206.11      190.84     11.37 o 
  17   1   8       81.03       95.51      8.62 o 
  27   1   8      181.38      177.90     13.13 o 
  29   1   8      244.09      258.41     14.71 o 
 -32   2   8      250.35      238.86     15.54 o 
 -30   2   8      171.45      185.34      9.91 o 
 -28   2   8       90.64       92.97      7.67 o 
 -26   2   8       97.82      105.69      7.29 o 
 -24   2   8      285.71      305.65     13.71 o 
 -22   2   8      254.41      244.91     10.03 o 
 -20   2   8      234.92      232.33      9.52 o 
 -18   2   8        4.27        9.17      2.09 o 
 -16   2   8     2410.94     2204.94     40.99 o 
 -14   2   8       88.43       78.60      5.23 o 
 -12   2   8     1142.31     1086.67     21.34 o 
 -10   2   8      949.27      990.15     19.96 o 
  -8   2   8      139.72      167.10      6.72 o 
  -6   2   8      249.40      228.64     25.60 o 
  -4   2   8      219.90      245.46     12.99 o 
  -2   2   8      180.65      127.99     19.86 o 
   0   2   8      503.27      479.65     13.12 o 
   2   2   8       65.14       76.70      4.70 o 
   4   2   8     1231.97     1176.13     27.13 o 
   6   2   8     2512.63     2445.13     52.56 o 
   8   2   8     3122.24     3191.17     87.12 o 
  10   2   8       11.83       11.83      2.42 o 
  12   2   8      145.34      158.84      9.53 o 
  14   2   8       75.95       88.13      7.86 o 
  16   2   8      343.65      355.97     16.91 o 
  18   2   8       46.63       38.99      6.32 o 
  20   2   8       95.44       76.76      9.15 o 
  22   2   8      337.43      359.36     18.78 o 
 -31   3   8      188.61      193.17     13.40 o 
 -29   3   8       24.48       25.76      5.93 o 
 -27   3   8      252.00      269.57     16.62 o 
 -25   3   8      108.19      119.76      7.75 o 
 -23   3   8       96.86      107.41      7.54 o 
 -21   3   8       93.00       90.42      6.31 o 
 -19   3   8      232.79      230.00     12.10 o 
 -17   3   8      207.23      211.67      8.56 o 
 -15   3   8       39.44       39.86      4.05 o 
 -13   3   8       27.37       27.47      4.96 o 
 -11   3   8      411.24      347.05     11.07 o 
  -9   3   8      371.68      309.61     10.80 o 
  -7   3   8      294.40      277.58      9.22 o 
  -5   3   8       71.62       67.64      4.29 o 
  -3   3   8      183.11      172.47      7.94 o 
  -1   3   8      194.59      183.99      7.06 o 
   1   3   8     1185.61     1141.35     26.58 o 
   3   3   8      338.59      340.11     10.49 o 
   5   3   8       46.76       46.57      4.03 o 
   7   3   8      277.93      275.98     12.59 o 
   9   3   8       12.93       16.00      2.68 o 
  11   3   8       13.33       14.85      3.89 o 
  13   3   8       48.77       39.72      5.95 o 
  15   3   8       11.71       14.32      4.36 o 
  17   3   8      228.97      216.25     13.18 o 
  19   3   8      360.17      373.31     18.46 o 
  21   3   8       63.89       56.32      8.40 o 
  23   3   8       89.31       99.26     11.15 o 
  25   3   8       44.32       40.53      8.07 o 
 -28   4   8      322.20      344.65     17.73 o 
 -26   4   8       12.35        8.62      4.11 o 
 -24   4   8      131.38      123.14      9.34 o 
 -22   4   8      178.36      188.05      9.05 o 
 -20   4   8      111.19      125.18      7.05 o 
 -18   4   8       60.85       70.80      5.27 o 
 -16   4   8      229.37      235.00      9.18 o 
 -14   4   8      566.86      556.58     16.06 o 
 -12   4   8       73.80       77.35      4.88 o 
 -10   4   8      144.61      148.69      9.97 o 
  -8   4   8       84.66       74.89      9.39 o 
  -6   4   8      603.21      558.52     15.46 o 
  -4   4   8     1937.05     1862.12     41.54 o 
  -2   4   8      625.22      634.39     16.71 o 
   0   4   8       23.98       28.04      3.23 o 
   2   4   8      248.60      253.96     11.24 o 
   4   4   8      238.19      252.14     11.51 o 
   6   4   8      242.53      268.70     12.32 o 
   8   4   8      506.28      553.78     14.74 o 
  10   4   8       45.27       50.17      6.22 o 
  12   4   8      414.34      427.31     18.37 o 
  14   4   8       99.56       97.19      8.54 o 
  16   4   8       79.15       73.58      8.51 o 
  18   4   8      221.88      234.45     13.97 o 
  20   4   8       23.85       12.76      4.87 o 
  22   4   8      483.79      481.58     23.42 o 
 -23   5   8       65.81       65.10      7.49 o 
 -21   5   8      266.93      264.34     13.33 o 
 -19   5   8      239.79      235.29     12.03 o 
 -17   5   8      227.91      246.60      9.98 o 
 -15   5   8       46.32       50.52      4.69 o 
 -13   5   8      184.36      182.91      7.81 o 
 -11   5   8      180.34      184.85     12.67 o 
  -9   5   8      935.41      902.06     42.80 o 
  -7   5   8       48.19       50.17      4.24 o 
  -5   5   8      414.88      407.17     12.40 o 
  -3   5   8      104.85      111.05      5.58 o 
  -1   5   8       24.62       24.24      3.73 o 
   1   5   8      550.39      522.95     18.78 o 
   3   5   8      511.86      554.23     19.77 o 
   5   5   8      104.23      117.48     12.85 o 
   7   5   8      318.51      324.80     14.16 o 
   9   5   8       26.87       30.01      5.12 o 
  11   5   8       68.28       78.22      7.23 o 
  13   5   8      214.14      209.13     12.36 o 
  15   5   8       20.66       23.78      5.32 o 
  17   5   8      463.49      479.52     21.92 o 
 -14   6   8      443.13      426.50     16.53 o 
 -12   6   8      118.44      133.85      7.85 o 
 -10   6   8       77.98       79.29      5.96 o 
  -8   6   8       87.91       99.07      6.68 o 
  -6   6   8       85.58       99.63      6.13 o 
  -4   6   8      221.21      227.64      9.81 o 
  -2   6   8      287.60      294.12     11.67 o 
   0   6   8      659.33      710.87     23.49 o 
   2   6   8      230.53      230.86      7.58 o 
   4   6   8       19.97       14.94      3.68 o 
   6   6   8      676.31      662.20     23.38 o 
   8   6   8      169.92      184.78     10.56 o 
 -27   1   9       71.32       64.42      6.44 o 
 -25   1   9      149.91      157.18     10.31 o 
 -23   1   9       39.58       38.47      4.86 o 
 -21   1   9     1168.13     1051.41     22.49 o 
 -19   1   9      305.74      317.75      9.38 o 
 -17   1   9     1289.31     1234.19     25.00 o 
 -15   1   9      461.80      456.18     11.50 o 
 -13   1   9      190.60      223.35      7.32 o 
 -11   1   9     1806.17     1769.26     33.10 o 
  -9   1   9      837.19      850.42     21.34 o 
  -7   1   9       24.59       20.62      2.99 o 
  -5   1   9     1707.70     1503.57     24.39 o 
  -3   1   9      473.30      475.36     10.78 o 
  -1   1   9      614.29      604.34     16.22 o 
   1   1   9       65.63       42.72      4.04 o 
   3   1   9      650.92      626.60     16.40 o 
   5   1   9      140.86      134.03      6.12 o 
   7   1   9     1140.15     1213.13     27.80 o 
   9   1   9      416.99      392.33      9.70 o 
  11   1   9     1269.19     1259.67     28.56 o 
  13   1   9      497.40      561.53     21.87 o 
  15   1   9      520.93      529.62     21.66 o 
  17   1   9       77.29       92.42      9.61 o 
  27   1   9       45.31       47.87      8.59 o 
  29   1   9       56.49       63.93      8.71 o 
 -32   2   9       69.85       61.00      9.07 o 
 -30   2   9       25.79       30.98     13.13 o 
 -28   2   9      247.62      239.10     11.23 o 
 -26   2   9      140.41      157.13      8.76 o 
 -24   2   9      282.07      299.01     12.14 o 
 -22   2   9      125.62      144.44      7.72 o 
 -20   2   9      629.85      607.16     18.15 o 
 -18   2   9      413.67      452.84     11.64 o 
 -16   2   9      158.12      134.35      5.60 o 
 -14   2   9      589.53      545.43     12.99 o 
 -12   2   9      630.46      588.60     13.62 o 
 -10   2   9      191.10      167.81      6.01 o 
  -8   2   9      322.96      325.24      8.73 o 
  -6   2   9      443.95      461.83     13.44 o 
  -4   2   9     1021.27      932.78     22.95 o 
  -2   2   9      129.38      112.78      5.71 o 
   0   2   9      547.33      519.31     14.75 o 
   2   2   9     1579.86     1613.81     36.35 o 
   4   2   9      239.61      265.68     16.90 o 
   6   2   9     1435.49     1307.16     32.52 o 
   8   2   9       67.38       71.98      4.57 o 
  10   2   9      515.71      501.87     24.78 o 
  12   2   9       91.43      104.92      8.40 o 
  14   2   9      379.02      372.35     17.52 o 
  16   2   9      126.85      124.44      9.82 o 
  18   2   9      396.37      437.76     19.78 o 
  20   2   9      221.28      251.20     14.85 o 
 -31   3   9       32.34       39.74      7.37 o 
 -29   3   9      197.76      210.69     13.95 o 
 -27   3   9       23.77       26.60      4.70 o 
 -25   3   9      323.94      295.32     12.24 o 
 -23   3   9      945.65      936.16     25.78 o 
 -21   3   9      180.64      176.22     17.40 o 
 -19   3   9      685.21      690.22     19.82 o 
 -17   3   9       27.01       36.94      8.03 o 
 -15   3   9      210.31      206.11      8.72 o 
 -13   3   9      603.83      583.50     16.67 o 
 -11   3   9     1662.65     1550.39     42.70 o 
  -9   3   9      622.07      603.16     17.07 o 
  -7   3   9      533.14      514.83     14.55 o 
  -5   3   9      216.75      209.81      8.08 o 
  -3   3   9      359.43      351.77     17.72 o 
  -1   3   9       40.80       38.19      5.01 o 
   1   3   9     2215.79     2125.05     46.35 o 
   3   3   9       21.45       22.20      3.26 o 
   5   3   9     1106.48     1128.91     36.26 o 
   7   3   9      131.72      138.82      8.98 o 
   9   3   9      785.20      781.05     19.63 o 
  11   3   9       12.33       14.22      2.85 o 
  13   3   9     1433.20     1503.12     47.89 o 
  15   3   9      104.27      116.46      9.51 o 
  17   3   9      577.79      536.09     23.59 o 
  19   3   9       49.17       58.99      8.30 o 
  21   3   9      333.31      310.46     17.81 o 
  23   3   9       63.14       53.48      8.66 o 
 -26   4   9      247.02      241.96     14.20 o 
 -24   4   9      285.24      284.13     15.04 o 
 -22   4   9        2.12        3.18      3.68 o 
 -20   4   9       99.04      117.64      7.38 o 
 -18   4   9      257.91      242.63      9.98 o 
 -16   4   9      178.15      179.88      8.24 o 
 -14   4   9      181.23      196.59      8.96 o 
 -12   4   9      167.66      167.03      7.50 o 
 -10   4   9       90.51      102.95      6.81 o 
  -8   4   9      411.70      434.52     16.80 o 
  -6   4   9      310.46      276.26     14.88 o 
  -4   4   9     1132.17     1086.58     26.26 o 
  -2   4   9      179.95      160.83      7.00 o 
   0   4   9      256.29      247.81      9.39 o 
   2   4   9       74.84       81.47      6.27 o 
   4   4   9       54.91       44.12      5.50 o 
   6   4   9      378.82      395.84     16.33 o 
   8   4   9      298.09      322.31     10.52 o 
  10   4   9      571.24      607.52     23.67 o 
  12   4   9      540.22      558.45     22.90 o 
  14   4   9      114.97      126.15      9.61 o 
  16   4   9       98.20      100.50      9.22 o 
  18   4   9      133.39      115.06     10.25 o 
  20   4   9       56.58       56.15      8.48 o 
  22   4   9      143.77      158.03     12.78 o 
 -21   5   9      150.08      134.76      9.57 o 
 -19   5   9       10.83       10.41      3.63 o 
 -17   5   9       47.66       49.74      5.98 o 
 -15   5   9      130.78      141.49     12.26 o 
 -13   5   9      429.78      427.97     13.94 o 
 -11   5   9      175.56      165.44      7.64 o 
  -9   5   9      367.46      369.83     19.33 o 
  -7   5   9       24.28       22.85      3.35 o 
  -5   5   9       51.83       43.12      4.25 o 
  -3   5   9      204.00      198.28      9.85 o 
  -1   5   9      309.05      312.27     13.30 o 
   1   5   9      103.96      107.00      7.26 o 
   3   5   9      236.13      235.94     11.65 o 
   5   5   9      314.36      347.95     12.79 o 
   7   5   9      177.55      163.96     10.02 o 
   9   5   9       69.06       69.49      7.60 o 
  11   5   9      529.25      520.76     21.49 o 
  13   5   9       34.28       33.82      6.13 o 
  15   5   9      212.98      206.74     13.24 o 
 -10   6   9      138.54      138.16      8.10 o 
  -8   6   9       58.69       56.62      5.73 o 
  -6   6   9       14.28       14.81      3.47 o 
  -4   6   9      163.27      174.91      9.06 o 
  -2   6   9       88.10       92.80      6.54 o 
   0   6   9      159.66      167.02      9.22 o 
   2   6   9       39.46       34.20      3.50 o 
   4   6   9      233.29      229.09     11.50 o 
   6   6   9       27.73       27.87      5.04 o 
 -26   0  10     1185.28     1069.77     42.05 o 
 -24   0  10      175.15      153.66     12.80 o 
 -22   0  10      222.46      221.07     14.69 o 
 -20   0  10      587.59      572.46     25.50 o 
 -18   0  10      727.15      684.67     26.49 o 
 -16   0  10      190.24      173.57      8.18 o 
 -14   0  10      745.80      839.57     22.04 o 
 -12   0  10     4060.54     3987.15     84.00 o 
 -10   0  10     6263.88     6080.12    124.37 o 
  -8   0  10      530.77      517.74     15.08 o 
  -6   0  10     4887.12     4654.15    277.65 o 
  -4   0  10      980.95      958.27     23.70 o 
  -2   0  10     2130.22     1897.85     42.45 o 
   0   0  10     1106.84      961.74     24.01 o 
   2   0  10     1166.00     1049.39     25.41 o 
   4   0  10      107.60      150.29      6.70 o 
   6   0  10     2518.81     2446.92     71.29 o 
   8   0  10      165.15      190.71      7.82 o 
  18   0  10      137.17      148.83      9.57 o 
  20   0  10      693.57      722.17     23.55 o 
  22   0  10       20.10       20.45      5.37 o 
 -29   1  10      333.61      338.89     20.58 o 
 -27   1  10       11.15       15.54      8.15 o 
 -25   1  10      257.23      261.14     11.23 o 
 -23   1  10      307.36      307.91      9.81 o 
 -21   1  10      311.37      278.24      9.12 o 
 -19   1  10      285.61      299.78     12.41 o 
 -17   1  10     1040.04      945.23     20.65 o 
 -15   1  10     1250.15     1237.03     25.23 o 
 -13   1  10      958.70      900.13     19.48 o 
 -11   1  10      304.87      339.61      9.44 o 
  -9   1  10     1108.81     1163.84     23.41 o 
  -7   1  10     2265.28     2197.74     40.64 o 
  -5   1  10      669.19      685.73     15.37 o 
  -3   1  10      714.38      652.33     14.65 o 
  -1   1  10      825.32      885.64     18.30 o 
   1   1  10     1587.81     1530.61     35.31 o 
   3   1  10      838.34      840.15     21.58 o 
   5   1  10      155.83      141.56      6.95 o 
   7   1  10      276.81      277.95      9.70 o 
   9   1  10        0.04        1.69      3.78 o 
  11   1  10     1916.02     1852.24     40.54 o 
  13   1  10       17.59       21.26      4.93 o 
  15   1  10      411.72      451.66     20.04 o 
  27   1  10      148.73      147.85     11.84 o 
 -32   2  10        3.32        2.09      4.35 o 
 -30   2  10      257.27      279.24     12.78 o 
 -28   2  10       81.80       80.93      7.44 o 
 -26   2  10       21.21       20.31      4.44 o 
 -24   2  10      416.11      405.85     14.74 o 
 -22   2  10      568.55      530.98     17.24 o 
 -20   2  10      200.47      177.18      7.00 o 
 -18   2  10      514.37      490.85     12.74 o 
 -16   2  10     1706.74     1549.84     30.51 o 
 -14   2  10      289.10      298.62      8.96 o 
 -12   2  10      116.45      103.60      5.44 o 
 -10   2  10      168.36      168.15      6.21 o 
  -8   2  10      943.63      873.30     18.49 o 
  -6   2  10      183.38      175.70      7.67 o 
  -4   2  10      959.22      998.29     24.35 o 
  -2   2  10     1416.89     1374.85     32.83 o 
   0   2  10     3638.65     3422.80     72.58 o 
   2   2  10       84.75       80.69     14.57 o 
   4   2  10      422.01      408.98     12.63 o 
   6   2  10     1091.47     1059.67     25.83 o 
   8   2  10      183.89      178.63     10.90 o 
  10   2  10       63.87       54.37      4.92 o 
  12   2  10       35.45       33.76     10.07 o 
  14   2  10       69.56       58.48      7.72 o 
  16   2  10      219.89      233.33     14.04 o 
  18   2  10      382.12      406.94     19.74 o 
  20   2  10        5.22        1.77      3.76 o 
 -29   3  10       14.92       16.22      5.56 o 
 -27   3  10      478.38      475.00     22.18 o 
 -25   3  10       61.46       83.05      9.62 o 
 -23   3  10       46.26       47.98      7.34 o 
 -21   3  10      235.78      219.67     10.21 o 
 -19   3  10      217.99      217.63      9.68 o 
 -17   3  10      192.38      179.44     16.03 o 
 -15   3  10      273.31      280.42     10.75 o 
 -13   3  10      132.45      132.36      7.03 o 
 -11   3  10      783.46      689.47     19.22 o 
  -9   3  10      177.73      162.03     11.38 o 
  -7   3  10      309.85      291.94     11.52 o 
  -5   3  10      342.64      320.28     10.85 o 
  -3   3  10      139.79      119.84      6.29 o 
  -1   3  10      400.07      354.55     11.62 o 
   1   3  10      379.52      347.81     16.76 o 
   3   3  10       98.34       90.01      5.69 o 
   5   3  10      355.74      373.97     16.51 o 
   7   3  10      175.47      186.13     10.96 o 
   9   3  10      248.93      261.00      9.59 o 
  11   3  10      135.68      138.91      7.05 o 
  13   3  10      195.91      197.85     12.46 o 
  15   3  10      236.99      224.81     13.90 o 
  17   3  10       30.27       33.10      6.59 o 
  19   3  10      136.66      127.40     11.14 o 
  21   3  10       58.48       56.50      8.65 o 
  23   3  10       20.44       21.60      6.44 o 
 -26   4  10        6.89       14.73      5.03 o 
 -24   4  10       66.26       64.78      8.18 o 
 -22   4  10      192.55      206.49     12.55 o 
 -20   4  10      301.82      290.43     18.02 o 
 -18   4  10      178.13      166.57      8.54 o 
 -16   4  10       90.80       88.35      7.06 o 
 -14   4  10       32.56       30.26      4.12 o 
 -12   4  10      394.22      384.55     12.96 o 
 -10   4  10      174.48      160.90      7.69 o 
  -8   4  10      186.80      173.43      7.86 o 
  -6   4  10     1254.36     1192.40     29.23 o 
  -4   4  10      188.66      189.04      8.08 o 
  -2   4  10      138.99      142.49      9.05 o 
   0   4  10      124.08      130.01      8.39 o 
   2   4  10       69.97       70.49      6.37 o 
   4   4  10      295.04      286.19     13.82 o 
   6   4  10      123.28      121.23      8.71 o 
   8   4  10      108.58      109.51      6.12 o 
  10   4  10      325.05      324.08     16.02 o 
  12   4  10      217.58      226.72     13.48 o 
  14   4  10      365.12      390.26     18.64 o 
  16   4  10       97.83       93.60     10.22 o 
  18   4  10      114.49      128.21     11.00 o 
  20   4  10       26.25       21.48      6.36 o 
 -19   5  10      115.29      126.17      9.32 o 
 -17   5  10      190.55      203.62     11.56 o 
 -15   5  10       74.85       81.56      7.15 o 
 -13   5  10       76.03       75.95      5.79 o 
 -11   5  10      323.59      347.65     12.25 o 
  -9   5  10       26.03       29.14      3.90 o 
  -7   5  10      103.03      120.33      6.58 o 
  -5   5  10       81.95       77.50      5.62 o 
  -3   5  10        9.91       13.02      3.52 o 
  -1   5  10      490.71      495.35     19.31 o 
   1   5  10      101.71      107.97      7.77 o 
   3   5  10      111.57      119.56      8.35 o 
   5   5  10      231.28      260.51     13.23 o 
   7   5  10      115.37      114.46      6.17 o 
   9   5  10       50.58       69.48      7.81 o 
  11   5  10       53.81       42.82      6.69 o 
  13   5  10        5.21        2.98      3.74 o 
  -6   6  10      167.08      170.87      9.41 o 
  -4   6  10       27.93       36.93      5.12 o 
  -2   6  10       80.10       91.60      6.96 o 
   0   6  10       56.58       62.38      6.61 o 
 -29   1  11      268.31      280.38     19.40 o 
 -27   1  11        1.67        8.28      6.88 o 
 -25   1  11      159.96      166.23      9.46 o 
 -23   1  11      100.31      107.40      6.43 o 
 -21   1  11      410.61      379.85     11.39 o 
 -19   1  11      172.28      165.22      7.16 o 
 -17   1  11      595.54      586.02     14.65 o 
 -15   1  11      852.05      800.58     18.23 o 
 -13   1  11       23.10       13.63      4.22 o 
 -11   1  11       78.52       74.01      6.58 o 
  -9   1  11      223.56      193.83      7.05 o 
  -7   1  11      782.01      716.20     16.26 o 
  -5   1  11     3634.10     3480.30     62.02 o 
  -3   1  11       61.76       54.89      4.15 o 
  -1   1  11      751.36      694.52     15.73 o 
   1   1  11      360.28      329.24     11.22 o 
   3   1  11      835.23      821.77     21.71 o 
   5   1  11     1159.01     1066.36     26.24 o 
   7   1  11      378.80      372.61     11.89 o 
   9   1  11      111.75       95.92      8.17 o 
  11   1  11      528.49      520.58     15.48 o 
  13   1  11       36.39       46.47      7.00 o 
  25   1  11      146.24      141.21     12.53 o 
 -30   2  11      221.18      227.97     15.61 o 
 -28   2  11       41.53       41.88      6.10 o 
 -26   2  11       57.79       67.02      6.87 o 
 -24   2  11       76.42       79.27      7.32 o 
 -22   2  11      779.83      810.09     23.53 o 
 -20   2  11      242.67      258.87      8.90 o 
 -18   2  11      103.31      123.29      5.94 o 
 -16   2  11      474.59      432.25     11.91 o 
 -14   2  11       96.67       99.60      5.23 o 
 -12   2  11      403.99      401.11     13.07 o 
 -10   2  11      967.74      980.67     20.87 o 
  -8   2  11      196.36      206.42      8.88 o 
  -6   2  11      199.62      152.42      7.56 o 
  -4   2  11      355.42      341.38     11.82 o 
  -2   2  11      152.48      160.21      7.78 o 
   0   2  11      988.80     1047.94     26.36 o 
   2   2  11      291.88      295.59     11.48 o 
   4   2  11      672.51      646.56     28.36 o 
   6   2  11      264.90      263.89     18.39 o 
   8   2  11      622.70      670.18     25.83 o 
  10   2  11       30.21       25.22      3.82 o 
  12   2  11       23.59       20.65      3.58 o 
  14   2  11      302.67      311.83     16.54 o 
  16   2  11      460.09      480.67     22.18 o 
  18   2  11       68.10       68.14      9.21 o 
 -29   3  11      227.08      227.68     15.20 o 
 -27   3  11      289.68      263.17     16.02 o 
 -25   3  11      527.38      483.28     22.38 o 
 -23   3  11       11.76       22.96      7.92 o 
 -21   3  11      176.04      166.28      9.00 o 
 -19   3  11      361.07      371.21     13.78 o 
 -17   3  11      306.42      307.30     19.64 o 
 -15   3  11      372.02      338.08     12.68 o 
 -13   3  11      110.98      122.14      7.11 o 
 -11   3  11      536.07      460.09     14.95 o 
  -9   3  11      212.59      214.20      9.18 o 
  -7   3  11      152.64      146.74      7.39 o 
  -5   3  11      130.73      129.27      6.82 o 
  -3   3  11      488.77      464.80     14.43 o 
  -1   3  11      140.54      122.42      6.74 o 
   1   3  11      622.03      610.20     17.31 o 
   3   3  11      372.72      393.92     17.61 o 
   5   3  11     2622.73     2683.94     78.69 o 
   7   3  11      425.42      418.70     18.71 o 
   9   3  11      521.55      552.67     16.15 o 
  11   3  11      127.58      124.08      8.34 o 
  13   3  11      311.95      322.61     16.80 o 
  15   3  11       97.28       98.42     10.48 o 
  17   3  11      162.56      161.90     12.30 o 
  19   3  11      111.20      123.79     12.65 o 
  21   3  11      269.73      255.85     16.81 o 
 -24   4  11        9.15        9.52      4.33 o 
 -22   4  11       81.76       73.51      8.73 o 
 -20   4  11      419.21      416.20     19.19 o 
 -18   4  11       24.49       45.89      9.45 o 
 -16   4  11       77.82       89.13      7.97 o 
 -14   4  11      370.85      379.07     13.49 o 
 -12   4  11       65.71       60.65      5.70 o 
 -10   4  11       91.95       93.74      6.25 o 
  -8   4  11      177.17      179.47      8.32 o 
  -6   4  11      614.71      535.43     16.23 o 
  -4   4  11       29.35       33.72      4.30 o 
  -2   4  11       13.50       15.26      4.10 o 
   0   4  11      528.29      561.40     21.94 o 
   2   4  11       29.47       31.73      5.21 o 
   4   4  11       94.97       92.59      7.99 o 
   6   4  11      224.81      236.85     13.20 o 
   8   4  11       76.67       89.02      6.14 o 
  10   4  11     1113.85     1111.71     27.52 o 
  12   4  11      122.10      122.97     10.12 o 
  14   4  11       17.08       18.74      5.44 o 
  16   4  11      304.84      291.99     16.64 o 
  18   4  11       42.55       58.07      8.91 o 
 -17   5  11       27.26       34.60      5.89 o 
 -15   5  11      280.58      286.31     14.54 o 
 -13   5  11       50.17       37.37      5.80 o 
 -11   5  11      125.82      125.25      7.51 o 
  -9   5  11       55.53       61.12      9.41 o 
  -7   5  11       49.84       49.10      5.20 o 
  -5   5  11      304.93      308.85     14.17 o 
  -3   5  11       60.49       60.07      6.71 o 
  -1   5  11      509.74      508.88     20.11 o 
   1   5  11      147.73      150.01      9.87 o 
   3   5  11       17.14       14.07      4.17 o 
   5   5  11       28.74       24.59      5.10 o 
   7   5  11      226.84      233.07      9.39 o 
   9   5  11       30.43       21.26      5.09 o 
  11   5  11      339.68      343.70     17.42 o 
 -26   0  12      201.30      206.34     15.71 o 
 -24   0  12        4.77        5.43      6.36 o 
 -22   0  12      121.43      106.69     12.24 o 
 -20   0  12      231.65      206.04     15.35 o 
 -18   0  12      303.97      317.41     18.61 o 
 -16   0  12      110.95      116.11     11.65 o 
 -14   0  12     1395.37     1366.24     33.49 o 
 -12   0  12     3184.99     3035.37     66.94 o 
 -10   0  12     2023.37     1950.08     54.17 o 
  -8   0  12      209.80      204.65      8.99 o 
  -6   0  12      860.40      849.63     22.78 o 
  -4   0  12     1176.40     1070.72     43.39 o 
  -2   0  12     1339.48     1209.93     29.87 o 
   0   0  12     1184.61     1133.31     28.64 o 
   2   0  12      105.24      124.54      6.73 o 
   4   0  12     1464.33     1262.91     45.93 o 
  16   0  12      155.54      143.46      9.37 o 
 -29   1  12      185.44      173.91     15.51 o 
 -27   1  12      165.79      163.28     15.52 o 
 -25   1  12        3.79       14.98      7.25 o 
 -23   1  12       47.19       45.64      4.78 o 
 -21   1  12       66.47       73.29      5.67 o 
 -19   1  12      349.76      340.66     10.86 o 
 -17   1  12      766.35      740.37     17.99 o 
 -15   1  12      152.89      144.02      6.60 o 
 -13   1  12      121.41      124.01      6.00 o 
 -11   1  12      114.91      124.16      5.93 o 
  -9   1  12      172.79      151.24      8.73 o 
  -7   1  12     1383.41     1308.79     26.78 o 
  -5   1  12      536.37      518.62     13.19 o 
  -3   1  12      143.32      142.71      5.97 o 
  -1   1  12      829.15      718.80     21.34 o 
   1   1  12       19.35       25.67      3.86 o 
   3   1  12      479.11      435.49     14.31 o 
   5   1  12      335.11      370.86     18.14 o 
   7   1  12       87.46       93.74      5.66 o 
   9   1  12      712.70      674.57     18.78 o 
  11   1  12      285.54      272.54     10.84 o 
 -30   2  12      235.12      247.12     16.82 o 
 -28   2  12      188.87      205.76     14.88 o 
 -26   2  12      212.59      238.49     11.94 o 
 -24   2  12      939.26      921.35     26.50 o 
 -22   2  12      139.96      153.53     14.87 o 
 -20   2  12      143.69      157.32      7.07 o 
 -18   2  12        9.17       10.19      2.81 o 
 -16   2  12      166.10      162.20      6.92 o 
 -14   2  12      327.34      306.91      9.73 o 
 -12   2  12      751.47      694.47     16.63 o 
 -10   2  12      150.35      138.97      6.22 o 
  -8   2  12      223.82      236.17     12.19 o 
  -6   2  12      316.62      256.88     17.29 o 
  -4   2  12      420.25      373.04     13.01 o 
  -2   2  12      822.47      757.38     20.86 o 
   0   2  12      823.34      737.17     21.46 o 
   2   2  12      106.47      102.69      6.30 o 
   4   2  12      302.70      289.98     10.76 o 
   6   2  12      141.45      146.20     10.58 o 
   8   2  12      188.47      177.48     11.61 o 
  10   2  12      634.39      654.90     18.78 o 
  12   2  12      114.79       93.86      7.08 o 
  14   2  12      423.47      442.72     20.96 o 
  16   2  12      189.33      185.33     13.40 o 
 -27   3  12      149.23      170.41     13.15 o 
 -25   3  12       99.17      115.66     10.75 o 
 -23   3  12       95.67      115.11     10.29 o 
 -21   3  12       48.40       56.08      6.25 o 
 -19   3  12      303.73      299.85     12.53 o 
 -17   3  12      205.96      208.03      9.91 o 
 -15   3  12       27.08       28.94      4.54 o 
 -13   3  12       71.28       59.94      6.58 o 
 -11   3  12      191.70      146.83     12.96 o 
  -9   3  12        4.26        1.95      2.47 o 
  -7   3  12       65.06       53.76      5.45 o 
  -5   3  12        2.02        1.96      2.54 o 
  -3   3  12       54.31       45.21      4.99 o 
  -1   3  12       31.46       38.02      4.63 o 
   1   3  12       56.83       58.79     10.92 o 
   3   3  12      419.85      401.50     18.34 o 
   5   3  12      499.71      506.67     21.53 o 
   7   3  12       20.04       21.66      5.24 o 
   9   3  12      153.56      147.97      8.76 o 
  11   3  12      206.14      216.64      9.65 o 
  13   3  12      173.93      190.99     12.99 o 
  15   3  12      100.21       96.96     11.01 o 
  17   3  12       30.40       26.07      6.54 o 
  19   3  12       49.70       56.76      9.29 o 
 -22   4  12       81.62       90.07      9.98 o 
 -20   4  12      380.08      400.66     19.34 o 
 -18   4  12      276.10      269.15     14.88 o 
 -16   4  12      284.72      261.52     11.55 o 
 -14   4  12      129.20      154.10      8.45 o 
 -12   4  12      154.57      166.91     15.46 o 
 -10   4  12       36.59       34.80      4.73 o 
  -8   4  12      143.75      141.07      7.77 o 
  -6   4  12       83.62       78.95      6.57 o 
  -4   4  12      129.51      139.98      7.67 o 
  -2   4  12      119.87      121.93      8.87 o 
   0   4  12       16.22       10.40      3.91 o 
   2   4  12       80.36       87.07      7.85 o 
   4   4  12       25.91       31.03      5.80 o 
   6   4  12      198.63      208.06     12.72 o 
   8   4  12      129.75      128.82      7.30 o 
  10   4  12      776.12      800.83     21.79 o 
  12   4  12      109.40      110.97     10.01 o 
  14   4  12      139.74      149.77     12.24 o 
  16   4  12      189.69      202.07     14.38 o 
 -15   5  12      215.49      217.57     13.04 o 
 -13   5  12       87.55       87.00      7.86 o 
 -11   5  12      117.77      120.66      9.19 o 
  -9   5  12      187.38      200.53     11.71 o 
  -7   5  12      123.43      126.95      7.47 o 
  -5   5  12       15.78       14.93      4.13 o 
  -3   5  12       77.55       91.34      7.87 o 
  -1   5  12      381.05      379.05     17.60 o 
   1   5  12       73.51       92.07      8.19 o 
   3   5  12        5.67        8.45      3.78 o 
   5   5  12      174.79      171.32      8.04 o 
   7   5  12        8.83        7.80      2.85 o 
 -27   1  13      303.33      336.04     21.99 o 
 -25   1  13       20.31       29.47      8.82 o 
 -23   1  13      313.17      329.88     14.69 o 
 -21   1  13       55.71       55.53      6.72 o 
 -19   1  13       35.80       36.34      4.37 o 
 -17   1  13      107.62       97.57      6.53 o 
 -15   1  13       70.69       60.78      5.10 o 
 -13   1  13      314.88      328.68     10.48 o 
 -11   1  13       98.09       99.62      5.78 o 
  -9   1  13      470.39      460.32     13.99 o 
  -7   1  13      405.38      395.98     11.50 o 
  -5   1  13      652.70      607.60     15.15 o 
  -3   1  13       32.03       31.18      3.51 o 
  -1   1  13      665.61      648.69     15.80 o 
   1   1  13      870.42      811.77     22.45 o 
   3   1  13      169.10      184.79      8.58 o 
   5   1  13       24.19       29.93      4.21 o 
   7   1  13      116.24      123.33     18.44 o 
   9   1  13      122.31      124.98      7.38 o 
 -28   2  13      128.26      153.92     13.40 o 
 -26   2  13       46.15       36.89      7.59 o 
 -24   2  13       52.21       62.41      7.44 o 
 -22   2  13      316.92      342.98     17.12 o 
 -20   2  13       44.27       41.76      6.26 o 
 -18   2  13      206.58      208.28      8.27 o 
 -16   2  13      164.27      169.31      7.33 o 
 -14   2  13       46.58       52.14      6.24 o 
 -12   2  13       13.41       23.22      3.51 o 
 -10   2  13       90.45       94.62      5.41 o 
  -8   2  13      241.68      240.17     10.50 o 
  -6   2  13      105.58       97.01      6.86 o 
  -4   2  13      413.05      384.33     13.47 o 
  -2   2  13      740.09      749.28     50.55 o 
   0   2  13      385.93      393.31     13.60 o 
   2   2  13      124.63      131.12     20.94 o 
   4   2  13      245.01      240.25     10.12 o 
   6   2  13       18.54       10.41      4.34 o 
   8   2  13      355.98      361.51     17.94 o 
  10   2  13        0.53       -0.07      2.40 o 
  12   2  13      136.88      148.58      8.24 o 
  14   2  13      333.39      363.29     19.09 o 
 -25   3  13      410.83      408.83     21.31 o 
 -23   3  13      526.09      541.73     24.90 o 
 -21   3  13      180.09      188.41     13.17 o 
 -19   3  13      276.44      282.18     12.48 o 
 -17   3  13       65.75       67.08     10.80 o 
 -15   3  13      107.37      112.79      7.86 o 
 -13   3  13        1.85        2.58      2.86 o 
 -11   3  13      449.93      397.01     22.09 o 
  -9   3  13      354.02      358.85     13.32 o 
  -7   3  13      480.05      476.11     15.77 o 
  -5   3  13       29.37       26.63      5.23 o 
  -3   3  13      486.33      488.42     15.86 o 
  -1   3  13       37.24       37.83      5.01 o 
   1   3  13      244.05      231.13     18.48 o 
   3   3  13      586.07      565.58     23.84 o 
   5   3  13      318.90      327.00     17.07 o 
   7   3  13      218.76      218.28     13.57 o 
   9   3  13      404.23      430.91     14.60 o 
  11   3  13       33.47       38.89      4.99 o 
  13   3  13       97.84      100.88     11.23 o 
  15   3  13      199.55      210.16     14.71 o 
  17   3  13       53.81       45.39      8.39 o 
 -20   4  13      168.29      184.20     12.90 o 
 -18   4  13      401.33      488.51     22.36 o 
 -16   4  13      174.11      187.86     12.60 o 
 -14   4  13      494.79      474.15     21.17 o 
 -12   4  13      103.48      113.58      7.70 o 
 -10   4  13       46.01       47.36      5.70 o 
  -8   4  13       70.86       63.07      6.25 o 
  -6   4  13       25.21       27.10      4.71 o 
  -4   4  13       38.37       32.63      4.75 o 
  -2   4  13      250.21      284.50     14.87 o 
   0   4  13       52.51       49.57      6.78 o 
   2   4  13      103.37      106.14      9.04 o 
   4   4  13       84.68      103.03      9.42 o 
   6   4  13       97.12      101.95      9.40 o 
   8   4  13      188.86      204.14      9.49 o 
  10   4  13      404.52      396.20     19.46 o 
  12   4  13       34.38       41.47      7.47 o 
 -11   5  13        0.63       -2.91      2.91 o 
  -9   5  13      195.14      204.43     12.30 o 
  -7   5  13       26.21       25.46      5.28 o 
  -5   5  13       17.34       20.90      5.01 o 
  -3   5  13      184.08      182.94     11.68 o 
  -1   5  13      153.32      153.42     10.84 o 
   1   5  13       34.66       28.57      5.68 o 
   3   5  13       30.32       31.10      5.98 o 
 -26   0  14      168.78      177.96     15.49 o 
 -24   0  14      266.59      273.61     19.21 o 
 -22   0  14      452.89      458.91     24.95 o 
 -20   0  14      176.72      195.07     15.62 o 
 -18   0  14      604.96      618.73     29.79 o 
 -16   0  14      205.76      190.14     14.90 o 
 -14   0  14       61.85       74.83     10.43 o 
 -12   0  14      131.09      122.92     11.52 o 
 -10   0  14       25.17       25.61      7.07 o 
  -8   0  14      806.46      882.02     36.01 o 
  -6   0  14      324.66      312.62     18.04 o 
  -4   0  14       53.37       55.71      8.45 o 
  -2   0  14       85.06       70.02      9.01 o 
   0   0  14      477.00      451.04     21.97 o 
   2   0  14       92.61       93.08      8.86 o 
 -23   1  14      152.72      144.63      9.87 o 
 -21   1  14      153.50      152.77      7.65 o 
 -19   1  14       66.47       68.66      5.76 o 
 -17   1  14      147.08      153.28      7.50 o 
 -15   1  14       40.51       45.08      6.31 o 
 -13   1  14      431.86      434.63     12.83 o 
 -11   1  14      189.19      194.30     10.62 o 
  -9   1  14       24.03       21.15      4.40 o 
  -7   1  14      131.54      125.94      6.25 o 
  -5   1  14       76.24       76.99      6.29 o 
  -3   1  14      184.05      218.26     11.44 o 
  -1   1  14      161.37      137.69      7.90 o 
   1   1  14       89.22       77.73      6.68 o 
   3   1  14       47.28       49.12      5.36 o 
   5   1  14      243.61      266.99     15.03 o 
   7   1  14      166.98      177.56     13.62 o 
 -26   2  14      143.13      147.23     12.92 o 
 -24   2  14      113.08      126.32     13.30 o 
 -22   2  14      127.86      143.19     12.23 o 
 -20   2  14      150.58      160.34      7.71 o 
 -18   2  14      227.96      253.54      9.85 o 
 -16   2  14      142.53      144.14      7.01 o 
 -14   2  14      109.42      113.07      6.27 o 
 -12   2  14       77.73       95.98      8.22 o 
 -10   2  14      187.91      189.46      9.62 o 
  -8   2  14        7.17       10.14      3.70 o 
  -6   2  14      104.61       95.16      8.53 o 
  -4   2  14       70.70       64.65      8.98 o 
  -2   2  14       85.77       91.04      7.32 o 
   0   2  14       81.88       61.62      6.08 o 
   2   2  14      186.99      172.73      8.84 o 
   4   2  14      169.65      181.38     12.45 o 
   6   2  14      161.34      183.86     12.77 o 
   8   2  14       98.42      108.89     10.00 o 
  10   2  14       73.90       82.60      7.71 o 
  12   2  14      210.80      213.24     14.56 o 
 -23   3  14      195.07      197.22     14.47 o 
 -21   3  14      105.34      106.99     11.87 o 
 -19   3  14      115.39      108.94     11.47 o 
 -17   3  14      196.42      198.41     13.38 o 
 -15   3  14      163.51      147.79     12.00 o 
 -13   3  14      142.00      135.02      8.58 o 
 -11   3  14       18.99       19.44      8.97 o 
  -9   3  14       79.00       75.75      8.42 o 
  -7   3  14       12.96       16.73      4.05 o 
  -5   3  14       54.53       50.45      5.78 o 
  -3   3  14       84.09       77.41      6.93 o 
  -1   3  14       13.71        5.80      3.45 o 
   1   3  14       14.08       13.37      4.64 o 
   3   3  14       31.96       24.70      5.80 o 
   5   3  14      254.73      242.62     14.82 o 
   7   3  14      101.07      101.45     10.64 o 
   9   3  14       12.52       10.99      3.53 o 
  11   3  14       92.66       96.95      7.85 o 
  13   3  14       28.52       29.08      7.13 o 
  15   3  14       17.77       19.11      6.34 o 
 -18   4  14      288.59      291.58     16.78 o 
 -16   4  14       71.80       80.72      9.43 o 
 -14   4  14      133.89      125.71     10.52 o 
 -12   4  14      207.62      198.12     13.14 o 
 -10   4  14       99.27       92.89      9.84 o 
  -8   4  14       44.09       47.16      5.84 o 
  -6   4  14       69.56       67.03      6.64 o 
  -4   4  14       12.63       13.36      4.68 o 
  -2   4  14        1.67        3.65      3.63 o 
   0   4  14      157.11      168.15     11.79 o 
   2   4  14      457.80      482.15     22.08 o 
   4   4  14      257.83      254.82     15.26 o 
   6   4  14       68.05       69.85      8.75 o 
   8   4  14      239.98      250.22     11.05 o 
 -23   1  15       19.35       15.23      6.52 o 
 -21   1  15        2.48       -0.23      3.79 o 
 -19   1  15      188.15      192.97     10.99 o 
 -17   1  15      191.92      196.00      8.76 o 
 -15   1  15      234.13      233.45      9.41 o 
 -13   1  15       47.08       47.11      4.88 o 
 -11   1  15      489.58      475.14     13.73 o 
  -9   1  15      141.50      158.60      7.43 o 
  -7   1  15       12.15       16.39      3.24 o 
  -5   1  15      100.47      105.60      6.27 o 
  -3   1  15      350.67      337.35     10.80 o 
  -1   1  15       98.01      112.48      8.42 o 
   1   1  15       73.73       88.21     11.72 o 
   3   1  15       89.25       91.72     13.63 o 
   5   1  15        7.96       18.97      4.56 o 
 -24   2  15        2.67        1.93      4.68 o 
 -22   2  15      186.29      195.04     14.85 o 
 -20   2  15      561.71      586.06     19.35 o 
 -18   2  15       27.44       33.84      5.84 o 
 -16   2  15      151.44      154.42      7.54 o 
 -14   2  15       60.85       86.24      7.40 o 
 -12   2  15      207.69      260.27     12.05 o 
 -10   2  15       60.02       76.77      7.28 o 
  -8   2  15      134.61      143.50      9.23 o 
  -6   2  15      323.63      323.75     13.78 o 
  -4   2  15      200.53      217.38     10.44 o 
  -2   2  15      172.96      159.29     10.57 o 
   0   2  15       44.72       37.65      5.39 o 
   2   2  15       72.89       73.54      6.85 o 
   4   2  15      137.25      153.29     11.88 o 
   6   2  15        2.00        2.58      4.05 o 
   8   2  15      203.59      202.16     14.02 o 
  10   2  15      435.04      455.95     16.09 o 
 -21   3  15      259.90      233.82     15.80 o 
 -19   3  15       29.95       37.36      7.49 o 
 -17   3  15       94.61       92.88     10.72 o 
 -15   3  15      303.83      319.31     17.96 o 
 -13   3  15       57.15       65.65      8.88 o 
 -11   3  15      131.72      145.00      9.02 o 
  -9   3  15       11.82       14.59      4.18 o 
  -7   3  15      566.52      613.70     36.61 o 
  -5   3  15      200.91      181.64      9.75 o 
  -3   3  15       31.12       23.55      4.82 o 
  -1   3  15      132.92      127.24     10.61 o 
   1   3  15       79.22       94.07     10.48 o 
   3   3  15      339.15      355.43     18.89 o 
   5   3  15      155.89      159.95     12.25 o 
   7   3  15      142.23      179.06     13.30 o 
   9   3  15      194.01      190.87      9.96 o 
  11   3  15       41.02       57.72      9.23 o 
 -14   4  15       13.90       11.58      4.89 o 
 -12   4  15       60.94       66.95      8.99 o 
 -10   4  15      196.34      181.57     12.86 o 
  -8   4  15       37.60       37.67      6.93 o 
  -6   4  15       54.46       55.00      7.89 o 
  -4   4  15       38.86       51.65      7.83 o 
  -2   4  15      270.73      293.99     16.58 o 
   0   4  15      234.14      240.06     14.85 o 
   2   4  15        6.40       13.98      5.17 o 
   4   4  15       39.97       39.01      7.47 o 
 -18   0  16      241.02      237.57     17.76 o 
 -16   0  16        3.13       -4.05      5.14 o 
 -14   0  16       11.92        9.38      6.13 o 
 -12   0  16      357.65      399.06     22.61 o 
 -10   0  16      742.73      770.52     34.58 o 
  -8   0  16      255.99      272.91     17.56 o 
  -6   0  16      586.03      549.94     27.41 o 
  -4   0  16       59.92       74.53     10.16 o 
  -2   0  16      250.72      242.50     15.99 o 
   0   0  16      103.97      133.50     11.28 o 
 -17   1  16      106.96      120.73     12.28 o 
 -15   1  16       71.94       77.27      8.24 o 
 -13   1  16      288.84      289.52     13.62 o 
 -11   1  16       49.62       51.64      5.26 o 
  -9   1  16        3.37        3.68      3.08 o 
  -7   1  16      170.90      179.02      8.04 o 
  -5   1  16      203.42      238.76      9.12 o 
  -3   1  16      115.65      106.00      8.38 o 
  -1   1  16      318.93      312.33     18.45 o 
   1   1  16      198.47      240.78     15.88 o 
   3   1  16      427.67      437.19     22.56 o 
   5   1  16        6.05       35.82      5.48 o 
 -22   2  16       20.87       16.96      6.20 o 
 -20   2  16      154.55      155.62     13.06 o 
 -18   2  16      212.32      201.34     15.01 o 
 -16   2  16      163.19      145.25     12.70 o 
 -14   2  16      169.39      187.05     13.99 o 
 -12   2  16       14.24        7.90      3.90 o 
 -10   2  16        8.75        3.60      3.67 o 
  -8   2  16      113.22       95.23      8.23 o 
  -6   2  16        4.35        5.33      5.71 o 
  -4   2  16       12.62       11.16      8.68 o 
  -2   2  16      328.57      352.44     21.01 o 
   0   2  16      221.02      214.34     10.65 o 
   2   2  16      489.89      518.36     24.30 o 
   4   2  16       37.45       35.21      7.62 o 
   6   2  16       65.90       69.63      9.95 o 
   8   2  16      302.43      333.86     13.67 o 
 -17   3  16       40.32       45.20      8.33 o 
 -15   3  16       77.06       84.25     10.54 o 
 -13   3  16       23.20       22.65      6.18 o 
 -11   3  16      204.12      178.15     13.27 o 
  -9   3  16      290.54      323.95     18.25 o 
  -7   3  16       51.13       49.88      8.02 o 
  -5   3  16       20.08       21.52      4.94 o 
  -3   3  16      241.69      254.53     11.96 o 
  -1   3  16       13.83        5.49      4.38 o 
   1   3  16       43.92       36.14      7.39 o 
   3   3  16      165.75      191.75     14.11 o 
   5   3  16      240.12      227.58     15.43 o 
   7   3  16      268.94      279.10     12.26 o 
  -9   1  17        2.08        5.27      6.26 o 
  -7   1  17      163.69      197.43     21.14 o 
  -5   1  17      125.77      123.00     12.68 o 
  -3   1  17      219.06      243.62     16.91 o 
  -1   1  17        3.47        8.84      5.04 o 
   1   1  17       84.29      102.34     10.06 o 
   3   1  17      123.05      151.89     11.79 o 
 -18   2  17       17.59       21.18      6.70 o 
 -16   2  17       70.71       69.35     10.16 o 
 -14   2  17      149.46      169.43     13.95 o 
 -12   2  17       76.87       86.15     10.96 o 
 -10   2  17       61.72       51.06      8.66 o 
  -8   2  17      241.85      265.85     16.80 o 
  -6   2  17      114.87      125.09     12.99 o 
  -4   2  17      228.77      242.18     11.99 o 
  -2   2  17      173.69      193.26     10.41 o 
   0   2  17       63.35       59.75      6.69 o 
   2   2  17        2.09        0.92      4.65 o 
   4   2  17       25.79       25.27      6.63 o 
 -11   3  17       19.86       10.83      5.50 o 
  -9   3  17      502.99      515.53     24.74 o 
  -7   3  17       99.46       97.16     11.20 o 
  -5   3  17       92.60       79.93     10.43 o 
  -3   3  17        4.42        5.00      4.52 o 
  -1   3  17       33.56       40.20      7.77 o 
   1   3  17      103.17      103.93     12.06 o 
 -12   2  18        3.32        0.99      4.19 o 
 -10   2  18       10.45        4.66      4.82 o 
  -8   2  18      106.36      122.70     13.34 o 
  -6   2  18      184.97      172.95     14.28 o 
  -4   2  18      525.85      566.97     27.07 o 
  -2   2  18      221.53      235.65     16.20 o 
   0   2  18      260.37      288.34     18.38 o 
                                                 
